# Supplementary material for: Metabolite profiling in two contrasting Tibetan hulless barley cultivars revealed the core salt-responsive metabolome and key salt-tolerance biomarkers
Source: AoB Plants. 2019 Apr 6;11(2):plz021. doi: 10.1093/aobpla/plz021 (PMC6482114; doi:10.1093/aobpla/plz021)
Supplement: Supplementary Table [file plz021_suppl_supplementary_table.xlsx]

## Sheet: Supplementary Table 1
Index	Compounds	Class
pma6281	Methylglutaric acid	Organic acids
pmb0404	Arabidopyl shikimic acid	Organic acids
pmb0829	Phosphoric acid	Organic acids
pmb2497	4-Hydroxy-3-methoxymandelate	Organic acids
pmb2657	Argininosuccinate	Organic acids
pmb2826	Citramalate	Organic acids
pmb2867	Kynurenic acid O-hexside	Organic acids
pmb3099	Diethyl phosphate	Organic acids
pmb3101	2-Isopropylmalate	Organic acids
pme0049	2-Aminoethanesulfinic acid	Organic acids
pme0085	Rosmarinic acid	Organic acids
pme0207	3-Hydroxybutyrate	Organic acids
pme0234	Kynurenic acid	Organic acids
pme0239	2–furanoic acid	Organic acids
pme0243	Glutaric acid	Organic acids
pme0245	Adipic acid	Organic acids
pme0249	Azelaic acid	Organic acids
pme0250	Azelaic Acid	Organic acids
pme0267	2-Methylsuccinic acid	Organic acids
pme0272	Benzoylformic acid	Organic acids
pme0274	6-Aminocaproic acid	Organic acids
pme0281	Terephthalic acid	Organic acids
pme0282	Phthalic acid	Organic acids
pme0285	4-Guanidinobutyric acid	Organic acids
pme0286	2-Hydroxyisocaproic acid	Organic acids
pme0295	4-Acetamidobutyric acid	Organic acids
pme0397	Shikimic acid	Organic acids
pme0486	Methylmalonic acid	Organic acids
pme1218	2-Picolinic acid	Organic acids
pme1683	D-Pantothenic dcid	Organic acids
pme1711	3-Hydroxy-3-methyl butyric acid	Organic acids
pme1730	D-Erythronolactone	Organic acids
pme1830	Succinic acid	Organic acids
pme1851	Creatine	Organic acids
pme1977	Suberic acid	Organic acids
pme2033	L(-)-Malic acid	Organic acids
pme2050	Citric acid	Organic acids
pme2129	(S)-(-)-2-Hydroxyisocaproic acid	Organic acids
pme2169	Fumaric acid	Organic acids
pme2241	Citraconic acid	Organic acids
pme2277	3-Aminosalicylic acid	Organic acids
pme2344	Dodecanedioic aicd	Organic acids
pme2380	A-Ketoglutaric acid	Organic acids
pme2541	α-Hydroxyisobutyric acid	Organic acids
pme2550	Cis-Aconitic acid	Organic acids
pme2589	Oxoadipic acid	Organic acids
pme2601	3-Hydroxypropanoic acid	Organic acids
pme2652	(R)-lipoic acid	Organic acids
pme2761	4-Hydroxy-2-oxoglutaric acid	Organic acids
pme2903	4-Hydroxybenzoic acid	Organic acids
pme3011	γ-aminobutyric acid	Organic acids
pme3034	ethylmalonate	Organic acids
pme3069	Taurocholic acid	Organic acids
pme3083	2-(Formylamino)benzoic acid	Organic acids
pme3096	Aminomalonic acid	Organic acids
pme3154	(Rs)-Mevalonic acid	Organic acids
pme3207	"trans,trans-Muconic acid"	Organic acids
pme3309	2-Methylglutaric acid	Organic acids
pme3346	5-hydroxyhexanoic acid	Organic acids
pmb0034	Glu-Glu	Amino acid derivatives
pmb0115	3-Hydroxykynurenine	Amino acid derivatives
pmb0464	Aspartic acid di-O-glucoside	Amino acid derivatives
pmb0468	N-formylmethionine	Amino acid derivatives
pmb0962	Lysine butyrate	Amino acid derivatives
pmb1283	L-Glutaminyl-L-valyl-L-valyl-L-cysteine	Amino acid derivatives
pmb2561	N-Acetylmethionine	Amino acid derivatives
pmb2591	Acetyl tryptophan	Amino acid derivatives
pmb2673	"3-(6-Hydroxy-3,4-dioxo-1,5-cyclohexadien-1-yl)-L-alanine"	Amino acid derivatives
pmb2855	L-Glutamine O-hexside	Amino acid derivatives
pmb2873	3-(2-Naphthyl)-D-alanine	Amino acid derivatives
pmb3264	Glutathione oxidized	Amino acid derivatives
pmb3649	L-Cysteinyl-L-leucylglycyl-L-alanylglycylglycyl-L-alanylglycyl-L-cysteine	Amino acid derivatives
pme0025	L-Kynurenine	Amino acid derivatives
pme0056	"2,3-dimethylsuccinic acid"	Amino acid derivatives
pme0066	Guanidineacetic acid	Amino acid derivatives
pme0075	N-Acetyl-L-glutamic acid	Amino acid derivatives
pme0109	"(-)-3-(3,4-Dihydroxyphenyl)-2-methylalanine"	Amino acid derivatives
pme0113	γ-Glu-Cys	Amino acid derivatives
pme0120	5-Aminovaleric acid	Amino acid derivatives
pme0122	N6-Acetyl-L-lysine	Amino acid derivatives
pme0124	Glycyl-L-proline	Amino acid derivatives
pme0132	Asp-phe	Amino acid derivatives
pme0138	Nα-Acetyl-L-glutamine	Amino acid derivatives
pme0170	Nα-Acetyl-L-arginine	Amino acid derivatives
pme0174	N-Propionylglycine	Amino acid derivatives
pme0176	Phenylacetyl-L-glutamine	Amino acid derivatives
pme0181	1-Methylhistidine	Amino acid derivatives
pme0190	N-Glycyl-L-leucine	Amino acid derivatives
pme0253	N-Acetyl-l-leucine	Amino acid derivatives
pme0279	"2,6-Diaminooimelic acid"	Amino acid derivatives
pme1090	Glutathione reduced form	Amino acid derivatives
pme1225	5-Hydroxy-L-tryptophan	Amino acid derivatives
pme1242	S-(methyl)glutathione	Amino acid derivatives
pme1283	S-(5'-Adenosy)-L-homocysteine	Amino acid derivatives
pme1313	N'-Formylkynurenine	Amino acid derivatives
pme1368	L-Pipecolic acid	Amino acid derivatives
pme1419	L-Methionine methyl ester	Amino acid derivatives
pme1712	L-Saccharopine	Amino acid derivatives
pme2122	Histamine	Amino acid derivatives
pme2427	N-Acetyl-L-tyrosine	Amino acid derivatives
pme2560	N-Acetylaspartate	Amino acid derivatives
pme2566	(5-L-Glutamyl)-L-amino acid	Amino acid derivatives
pme2602	O-Phospho-L-serine	Amino acid derivatives
pme2617	Methionine sulfoxide	Amino acid derivatives
pme2698	Phe-Phe	Amino acid derivatives
pme2735	S-(5'-Adenosyl)-L-methionine	Amino acid derivatives
pme2743	N-Phenylacetylglycine	Amino acid derivatives
pme2758	4-Hydroxy-L-glutamic acid	Amino acid derivatives
pme2770	L-Cystathionine	Amino acid derivatives
pme2914	"3-Hydroxy-3-methylpentane-1,5-dioic acid"	Amino acid derivatives
pme3017	2-Aminoisobutyric acid	Amino acid derivatives
pme3033	"N,N-Dimethylglycine"	Amino acid derivatives
pme3038	5-oxoproline	Amino acid derivatives
pme3194	N-acetylglycine	Amino acid derivatives
pme3382	N-Acetylthreonine	Amino acid derivatives
pme3388	H-HomoArg-OH	Amino acid derivatives
pme3825	"3,4-Dihydroxy-DL-phenylalanine"	Amino acid derivatives
pmb0197	N2-methylguanosine	Nucleotide and its derivates
pmb0202	Xanthine	Nucleotide and its derivates
pmb0514	Adenosine 3'-monophosphate	Nucleotide and its derivates
pmb0530	Nicotinic acid adenine dinucleotide	Nucleotide and its derivates
pmb0964	iP7G	Nucleotide and its derivates
pmb0981	Adenosine 5'-monophosphate	Nucleotide and its derivates
pmb2684	Cyclic AMP	Nucleotide and its derivates
pmb2922	Uridine 5'-diphospho-D-glucose	Nucleotide and its derivates
pmb4344	Guanosine 5'-monophosphate	Nucleotide and its derivates
pmc0066	2'-Deoxyinosine-5'-monophosphate	Nucleotide and its derivates
pmc0274	6-Methylmercaptopurine	Nucleotide and its derivates
pmc0281	Adenosine O-ribose	Nucleotide and its derivates
pmc0304	Succinyladenosine	Nucleotide and its derivates
pme0005	Purine	Nucleotide and its derivates
pme0031	Thymine	Nucleotide and its derivates
pme0033	Hypoxanthine	Nucleotide and its derivates
pme0038	Cytosine	Nucleotide and its derivates
pme0040	Adenine	Nucleotide and its derivates
pme0108	5-Methylcytosine	Nucleotide and its derivates
pme0151	Dihydrouracil	Nucleotide and its derivates
pme0163	β-Nicotinamide mononucleotide	Nucleotide and its derivates
pme0183	2-Hydroxy-6-aminopurine	Nucleotide and its derivates
pme0230	Adenosine	Nucleotide and its derivates
pme0257	Uracil	Nucleotide and its derivates
pme0263	5-Methyluridine	Nucleotide and its derivates
pme0264	Thymidine	Nucleotide and its derivates
pme1063	Uridine	Nucleotide and its derivates
pme1107	Guanine	Nucleotide and its derivates
pme1119	Inosine	Nucleotide and its derivates
pme1178	Guanosine	Nucleotide and its derivates
pme1184	Deoxyguanosine	Nucleotide and its derivates
pme1194	Deoxycytidine	Nucleotide and its derivates
pme1294	Xanthosine	Nucleotide and its derivates
pme1346	8-Hydroxyguanosine	Nucleotide and its derivates
pme1373	2'-Deoxycytidine-5'-monophosphate	Nucleotide and its derivates
pme1378	1-Methyladenosine	Nucleotide and its derivates
pme1474	5'-Deoxy-5'-(methylthio)adenosine	Nucleotide and its derivates
pme1692	Inosine 5'-monophosphate	Nucleotide and its derivates
pme2278	Guanosine monophosphate	Nucleotide and its derivates
pme2746	Flavin adenine dinucleotide (FAD)	Nucleotide and its derivates
pme2776	2'-Deoxyinosine	Nucleotide and its derivates
pme2798	7-Methylxanthine	Nucleotide and its derivates
pme3007	Uridine 5’-diphosphate	Nucleotide and its derivates
pme3104	1-Methyladenine	Nucleotide and its derivates
pme3174	Cytidine 5'-monophosphate (Cytidylic acid)	Nucleotide and its derivates
pme3184	2'-Deoxyadenosine-5'-monophosphate	Nucleotide and its derivates
pme3188	Uridine 5'-monophosphate	Nucleotide and its derivates
pme3200	1-methylguanidine	Nucleotide and its derivates
pme3336	N6-Succinyl Adenosine	Nucleotide and its derivates
pme3349	8-Hydroxy-2-deoxyguanosine	Nucleotide and its derivates
pme3732	Cytidine	Nucleotide and its derivates
pme3838	"Guanosine 3',5'-cyclic monophosphate"	Nucleotide and its derivates
pme3961	Deoxyadenosine	Nucleotide and its derivates
pme3965	2-(dimethylamino)guanosine	Nucleotide and its derivates
pme3970	β-Pseudouridine	Nucleotide and its derivates
pme3982	Hypoxanthine-9-β-D-arabinofuranoside	Nucleotide and its derivates
pma0249	Selgin 5-O-hexoside	Flavone
pma0253	O-methylChrysoeriol 5-O-hexoside	Flavone
pma0294	Chrysoeriol 5-O-hexoside	Flavone
pma6372	Tricin O-vanilloylhexoside	Flavone
pma6499	Limocitrin O-hexoside	Flavone
pma6558	Velutin	Flavone
pma6586	Tricin O-glycerylhexoside	Flavone
pma6638	O-methylChrysoeriol 7-O-hexoside	Flavone
pmb0358	Selgin O-hexosyl-O-hexoside	Flavone
pmb0574	Luteolin O-hexoside O-feruloylpentoside	Flavone
pmb0578	Luteolin O-sinapoylhexoside	Flavone
pmb0579	Chrysoeriol O-sinapoylhexoside	Flavone
pmb0601	Chrysoeriol O-hexosyl-O-pentoside	Flavone
pmb0603	Chrysoeriol O-hexosyl-O-hexoside	Flavone
pmb0605	Apigenin 7-O-glucoside (Cosmosiin)	Flavone
pmb0712	Tricin 5-O-hexosyl-O-hexoside	Flavone
pmb0713	Tricin 7-O-hexosyl-O-hexoside	Flavone
pmb0716	Tricin di-O-hexoside	Flavone
pmb0720	Tricin O-malonylhexoside	Flavone
pmb0732	Tricin 5-O-feruloylhexoside	Flavone
pmb0733	Tricin 5-O-rutinoside	Flavone
pmb0735	Tricin O-glucuronic acid	Flavone
pmb0736	Tricin 7-O-hexoside	Flavone
pmb0738	Tricin O-sinapoylhexoside	Flavone
pmb0739	Tricin O-hexosyl-O-syringin alcohol	Flavone
pmb0744	Tricin O-phenylformic acid	Flavone
pmb2850	Tricin	Flavone
pmb2954	Luteolin O-hexosyl-O-hexosyl-O-hexoside	Flavone
pmb2978	Apigenin O-hexosyl-O-pentoside	Flavone
pmb2984	Acetyl-eriodictyol O-hexoside	Flavone
pmb2991	Apigenin O-hexosyl-O-rutinoside	Flavone
pmb2997	Chrysoeriol O-hexosyl-O-hexosyl-O-Glucuronic acid	Flavone
pmb3000	Chrysoeriol O-acetylhexoside	Flavone
pmb3002	Chrysoeriol 7-O-rutinoside	Flavone
pmb3007	Chrysoeriol O-glucuronic acid	Flavone
pmb3012	Chrysoeriol 7-O-hexoside	Flavone
pmb3028	Tricin O-sinapic acid	Flavone
pmb3031	Tricin O-glycerol	Flavone
pmb3032	Tricin O-malonyl rhamnoside	Flavone
pmb3039	Tricin O-oxalic acid O-coumaroyl shikimic acid	Flavone
pmb3041	Tricin O-saccharic acid	Flavone
pmb3042	Tricin 5-O-hexoside	Flavone
pmb3053	Tricin O-eudesmic acid	Flavone
pme0332	Apigenin 7-O-neohesperidoside (Rhoifolin)	Flavone
pme0359	Apigenin 5-O-glucoside	Flavone
pme0364	Chrysoeriol	Flavone
pme0367	Apigenin 7-rutinoside (Isorhoifolin)	Flavone
pme0379	Apigenin	Flavone
pme1518	Nobiletin	Flavone
pme1550	Tangeretin	Flavone
pme2457	Luteolin 7-O-glucoside (Cynaroside)	Flavone
pme3303	Tricetin	Flavone
pme3475	Butin	Flavone
pme3509	"7,4'-Dihydroxyflavone"	Flavone
pma0724	Naringenin C-hexoside	Flavone C-glycosides
pma1108	Apigenin C-glucoside	Flavone C-glycosides
pma6254	C-hexosyl-apigenin O-caffeoylhexoside	Flavone C-glycosides
pma6496	Luteolin 6-C-glucoside	Flavone C-glycosides
pma6518	C-pentosyl-chrysoeriol 7-O-feruloylhexoside	Flavone C-glycosides
pma6647	C-hexosyl-chrysoeriol O-hexoside	Flavone C-glycosides
pmb0613	Apigenin 6-C-hexosyl-8-C-hexosyl-O-hexoside	Flavone C-glycosides
pmb0620	Chrysoeriol 6-C-hexoside 8-C-hexoside-O-hexoside	Flavone C-glycosides
pmb0621	C-hexosyl-isorhamnetin O-hexoside	Flavone C-glycosides
pmb0622	C-hexosyl-luteolin O-hexoside	Flavone C-glycosides
pmb0624	6-C-hexosyl-luteolin O-hexoside	Flavone C-glycosides
pmb0626	6-C-hexosyl-apigenin O-hexosyl-O-hexoside	Flavone C-glycosides
pmb0628	Eriodictiol C-hexosyl-O-hexoside	Flavone C-glycosides
pmb0635	C-hexosyl-apigenin O-feruloylhexoside-O-hexoside	Flavone C-glycosides
pmb0639	8-C-hexosyl-apigenin O-hexosyl-O-hexoside	Flavone C-glycosides
pmb0644	Luteolin C-hexoside	Flavone C-glycosides
pmb0645	6-C-hexosyl-hesperetin O-hexoside	Flavone C-glycosides
pmb0648	Isorhamnetin C-hexoside	Flavone C-glycosides
pmb0649	C-hexosyl-luteolin O-hexosyl-O-salicylic acid	Flavone C-glycosides
pmb0652	C-hexosyl-apigenin O-pentoside	Flavone C-glycosides
pmb0653	"di-C,C-hexosyl-apigenin"	Flavone C-glycosides
pmb0660	C-hexosyl-luteolin O-p-coumaroylhexoside	Flavone C-glycosides
pmb0661	Chrysoeriol C-hexosyl-O-rhamnoside	Flavone C-glycosides
pmb0665	Luteolin 8-C-hexosyl-O-hexoside	Flavone C-glycosides
pmb0666	6-C-hexosyl-apigenin O-sinapoylhexoside	Flavone C-glycosides
pmb0668	Apigenin C-hexosyl-O-hexosyl-O-Salicylic acid	Flavone C-glycosides
pmb0672	6-C-hexosyl-apigenin O-feruloylhexoside	Flavone C-glycosides
pmb0676	8-C-hexosyl-chrysoeriol O-feruloylhexoside	Flavone C-glycosides
pmb0678	8-C-hexosyl-apigenin O-feruloylhexoside	Flavone C-glycosides
pmb0680	C-hexosyl-apigenin O-p-coumaroylhexoside	Flavone C-glycosides
pmb0684	C-hexosyl-luteolin O-sinapic acid	Flavone C-glycosides
pmb0687	C-hexosyl-apigenin O-cinnamoylhexoside	Flavone C-glycosides
pmb0691	Luteolin C-hexosyl-O-rhamnoside O-hexoside	Flavone C-glycosides
pmb0693	C-hexosyl-apigenin C-pentoside	Flavone C-glycosides
pmb0696	8-C-hexosyl chrysoeriol O-hexoside	Flavone C-glycosides
pmb0701	Chrysoeriol 8-C-hexoside	Flavone C-glycosides
pmb0703	6-C-hexosyl-chrysoeriol O-feruloylhexoside	Flavone C-glycosides
pmb1108	Luteolin 6-C-hexoside 8-C-hexosyl-O-hexoside	Flavone C-glycosides
pmb2973	Chrysoeriol 6-C-pentosyl-O-rutinoside	Flavone C-glycosides
pmb2976	Chrysoeriol C-pentosyl-O-hexosyl-O-hexoside	Flavone C-glycosides
pmb2977	Chrysoeriol 8-C-pentosyl-O-rutinoside	Flavone C-glycosides
pmb2983	Chrysoeriol C-pentosyl-O-rhamnosyl-rhamnoside	Flavone C-glycosides
pmb3023	Eriodictyol C-hexoside	Flavone C-glycosides
pme0374	Isovitexin	Flavone C-glycosides
pme3227	Vitexin 2''-O-beta-L-rhamnoside	Flavone C-glycosides
pma6561	Caffeic acid O-glucoside	Hydroxycinnamoyl derivatives
pma6599	6-Hydroxymethylherniarin	Hydroxycinnamoyl derivatives
pmb0108	Feruloyl syringic acid	Hydroxycinnamoyl derivatives
pmb0142	Caffeic aldehyde	Hydroxycinnamoyl derivatives
pmb0423	Hydroxy-methoxycinnamate	Hydroxycinnamoyl derivatives
pmb0475	Gallic acid O-feruloyl-O-hexosyl-O-hexoside	Hydroxycinnamoyl derivatives
pmb0478	Coumarin O-rutinoside	Hydroxycinnamoyl derivatives
pmb2620	"3,4-Dimethoxycinnamic acid"	Hydroxycinnamoyl derivatives
pmb2795	4-Methoxycinnamic acid	Hydroxycinnamoyl derivatives
pmb2835	Syringaldehyde	Hydroxycinnamoyl derivatives
pmb2933	Caftaric acid	Hydroxycinnamoyl derivatives
pmb2936	Disinapoyl hexoside	Hydroxycinnamoyl derivatives
pmb2940	1-O-beta-D-Glucopyranosyl sinapate	Hydroxycinnamoyl derivatives
pmb3110	Vanillic acid	Hydroxycinnamoyl derivatives
pme0299	Cinnamic acid	Hydroxycinnamoyl derivatives
pme0305	Ferulic acid	Hydroxycinnamoyl derivatives
pme0394	2-Methoxybenzoic acid	Hydroxycinnamoyl derivatives
pme0408	Syringic acid	Hydroxycinnamoyl derivatives
pme0418	3-(4-Hydroxyphenyl)propionic acid	Hydroxycinnamoyl derivatives
pme0423	3-Hydroxy-4-methoxycinnamic acid	Hydroxycinnamoyl derivatives
pme0424	trans-cinnamaldehyde	Hydroxycinnamoyl derivatives
pme0428	"3,4,5-Trimethoxycinnamic acid"	Hydroxycinnamoyl derivatives
pme1424	Coniferylaldehyde	Hydroxycinnamoyl derivatives
pme1434	Syringin	Hydroxycinnamoyl derivatives
pme1436	p-Coumaric acid	Hydroxycinnamoyl derivatives
pme1637	Coniferyl alcohol	Hydroxycinnamoyl derivatives
pme1646	Pinoresinol	Hydroxycinnamoyl derivatives
pme1698	Sinapic acid	Hydroxycinnamoyl derivatives
pme3246	Coniferin	Hydroxycinnamoyl derivatives
pme3305	p-Coumaryl alcohol	Hydroxycinnamoyl derivatives
pme3443	Sinapinaldehyde	Hydroxycinnamoyl derivatives
pme3459	Cafestol	Hydroxycinnamoyl derivatives
pma1303	LysoPC 16:2	Lipids_Glycerophospholipids
pmb0165	LysoPC 16:1	Lipids_Glycerophospholipids
pmb0168	PC 16:1/14:1	Lipids_Glycerophospholipids
pmb0848	LysoPC 16:1 (2n isomer)	Lipids_Glycerophospholipids
pmb0852	LysoPC 18:2	Lipids_Glycerophospholipids
pmb0854	LysoPC 18:3	Lipids_Glycerophospholipids
pmb0855	LysoPC 16:0	Lipids_Glycerophospholipids
pmb0859	LysoPC 18:1 (2n isomer)	Lipids_Glycerophospholipids
pmb0863	LysoPC 16:2 (2n isomer)	Lipids_Glycerophospholipids
pmb0864	LysoPE 14:0	Lipids_Glycerophospholipids
pmb0865	LysoPC 18:3 (2n isomer)	Lipids_Glycerophospholipids
pmb0866	LysoPC 14:0	Lipids_Glycerophospholipids
pmb0873	LysoPC 18:2 (2n isomer)	Lipids_Glycerophospholipids
pmb0874	LysoPE 18:2 (2n isomer)	Lipids_Glycerophospholipids
pmb0876	LysoPE 16:0	Lipids_Glycerophospholipids
pmb0877	LysoPE 18:1	Lipids_Glycerophospholipids
pmb0882	LysoPC 18:1	Lipids_Glycerophospholipids
pmb0883	LysoPE 18:0	Lipids_Glycerophospholipids
pmb2260	LysoPC 15:1	Lipids_Glycerophospholipids
pmb2319	LysoPC 15:0	Lipids_Glycerophospholipids
pmb2388	LysoPC 18:0 (2n isomer)	Lipids_Glycerophospholipids
pmb2406	LysoPC 17:0	Lipids_Glycerophospholipids
pmb3132	LysoPE 18:1 (2n isomer)	Lipids_Glycerophospholipids
pmc0960	LysoPC 20:4	Lipids_Glycerophospholipids
pmd0130	LysoPC 14:0 (2n isomer)	Lipids_Glycerophospholipids
pmd0132	LysoPC 16:0 (2n isomer)	Lipids_Glycerophospholipids
pmd0136	LysoPC 18:0	Lipids_Glycerophospholipids
pmd0144	LysoPC 20:1 (2n isomer)	Lipids_Glycerophospholipids
pmd0145	LysoPC 20:1	Lipids_Glycerophospholipids
pmd0158	LysoPE 14:0 (2n isomer)	Lipids_Glycerophospholipids
pmd0160	LysoPE 16:0 (2n isomer)	Lipids_Glycerophospholipids
pmb0449	2-Aminoadipic acid (L-Homoglutamic acid)	Amino acids
pme0004	L-Homocitrulline	Amino acids
pme0006	L-Proline	Amino acids
pme0007	L-Citrulline	Amino acids
pme0009	L-Serine	Amino acids
pme0011	L-Aspartic acid	Amino acids
pme0013	L-Glutamic acid	Amino acids
pme0015	L-(-)-Cystine	Amino acids
pme0019	L-Leucine	Amino acids
pme0020	L-Phenylalanine	Amino acids
pme0022	L-Threonine	Amino acids
pme0026	L-(+)-Lysine	Amino acids
pme0030	L-(-)-Tyrosine	Amino acids
pme0036	L-Histidine	Amino acids
pme0039	L-Valine	Amino acids
pme0041	L-Isoleucine	Amino acids
pme0042	L-(+)-Arginine	Amino acids
pme0161	L-Homoserine	Amino acids
pme0193	L-Glutamine	Amino acids
pme0195	L-Cysteine	Amino acids
pme0226	L-Asparagine	Amino acids
pme1002	L-Tyramine	Amino acids
pme1210	L-Methionine	Amino acids
pme1988	L-Alanine	Amino acids
pme2054	L-Tryptophan	Amino acids
pme2527	L(+)-Ornithine	Amino acids
pme2634	Dl-Norvaline	Amino acids
pma0948	Hydroxyphenethylamine	Others
pma1839	N-sinapoyl cadaverine	Phenolamides
pma2987	Histidinol	Others
pma6625	"E-3,4,5'-Trihydroxy-3'-glucopyranosylstilbene"	Others
pmb0064	DIMBOA glucoside	Others
pmb0069	Benzamide	Others
pmb0130	N-Acetyl tryptamine	Phenolamides
pmb0292	Cholesterol	Others
pmb0302	2-Aminoethylphosphonate	Others
pmb0323	N-Caffeoyl putrescine	Phenolamides
pmb0325	N-Feruloyl spermidine	Phenolamides
pmb0489	N-hexosyl-p-coumaroyl putrescine	Phenolamides
pmb0490	N-p-Coumaroyl putrescine	Phenolamides
pmb0492	"N',N"",N""'-p-coumaroyl-cinnamoyl-caffeoyl spermidine"	Phenolamides
pmb0493	N'-p-Coumaroyl agmatine	Phenolamides
pmb0494	N-Sinapoyl putrescine	Phenolamides
pmb0496	N-Feruloyl agmatine	Phenolamides
pmb0498	N-Sinapoyl agmatine	Phenolamides
pmb0500	"N',N""-p-coumaroyl-feruloyl putrescine"	Phenolamides
pmb0501	Agmatine	Phenolamides
pmb0503	N-(4'-O-glycosyl)-p-coumaroyl agmatine	Phenolamides
pmb0504	N-(4'-O-glycosyl)-feruloyl agmatine	Phenolamides
pmb0505	N'-p-Coumaroyl putrescine	Phenolamides
pmb0508	N-p-Coumaroyl agmatine	Phenolamides
pmb0758	Anisic acid O-feruloyl hexoside	Others
pmb0764	4-Methyl-5-thiazoleethanol	Others
pmb0766	Azoxystrobin acid	Others
pmb0767	D-erythro-Dihydrosphingosine	Others
pmb0771	N-Feruloyl tyramine	Phenolamides
pmb0896	N'-Feruloyl putrescine	Phenolamides
pmb0907	N-Feruloyl putrescine	Phenolamides
pmb1114	Hordatine B	Phenolamides
pmb1240	Phellodensin F	Others
pmb1452	N-Lauryldiethanolamine	Others
pmb1652	Phthalic anhydride	Others
pmb1912	10-Formyl-THF	Others
pmb2211	Cocamidopropyl betaine	Others
pmb2556	Syringaldehyde O-glucoside	Others
pmb2893	N-p-Coumaroyl hydroxyagmatine	Phenolamides
pmb3374	N-p-Coumaroyl hydroxydehydroagmatine	Phenolamides
pmd0017	Spermine	Phenolamides
pme0516	Inositol	Others
pme1173	Allopurinol	Others
pme1640	sesamolin	Others
pme1665	Isovitexin 7-O-glucoside (Saponarin)	Others
pme2292	Putrescine	Phenolamides
pme2366	Phenethylamine	Others
pme2651	NADP	Others
pme2693	N-Acetylputrescine	Phenolamides
pme2828	4-Nitrophenol	Others
pme2830	O-Phosphorylethanolamine	Others
pme3081	4-(Aminomethyl)-5-(hydroxymethyl)-2-methylpyridin-3-ol	Others
pma0110	O-Sinapoyl quinic acid	Quinate and its derivatives
pma3724	1-O-Feruloyl quinic acid	Quinate and its derivatives
pmb0749	O-Feruloyl quinic acid	Quinate and its derivatives
pmb0750	Neochlorogenic acid (5-O-Caffeoylquinic acid)	Quinate and its derivatives
pmb0751	5-O-p-Coumaroyl shikimic acid	Quinate and its derivatives
pmb0752	3-O-Feruloyl quinic acid	Quinate and its derivatives
pmb2554	5-O-Feruloyl quinic acid glucoside	Quinate and its derivatives
pmb2833	3-O-Feruloyl quinic acid glucoside	Quinate and its derivatives
pmb2938	4-O-Caffeoyl quinic acid (criptochlorogenic acid)	Quinate and its derivatives
pmb3062	Eudesmoyl quinic acid	Quinate and its derivatives
pmb3066	5-O-p-coumaroyl shikimic acid O-hexoside	Quinate and its derivatives
pmb3068	1-O-p-Coumaroyl quinic acid	Quinate and its derivatives
pmb3072	3-O-p-coumaroyl shikimic acid O-hexoside	Quinate and its derivatives
pmb3073	O-p-Coumaroyl quinic acid O-rutinoside derivative	Quinate and its derivatives
pmb3074	3-O-p-Coumaroyl quinic acid	Quinate and its derivatives
pmb3075	3-O-p-Coumaroyl shikimic acid	Quinate and its derivatives
pme0398	Chlorogenic acid (3-O-Caffeoylquinic acid)	Quinate and its derivatives
pme1806	Chlorogenic acid methyl ester	Quinate and its derivatives
pme2036	Quinic acid	Quinate and its derivatives
pme2901	1-O-Caffeoyl quinic acid	Quinate and its derivatives
pma0461	"14,15-Dehydrocrepenynic acid"	Lipids_Fatty acids
pma3606	"9-Hydroxy-(10E,12Z,15Z)-octadecatrienoic acid"	Lipids_Fatty acids
pmb0128	delta-Tridecalactone	Lipids_Fatty acids
pmb0885	"4-oxo-9Z,11Z,13E,15E-octadecatetraenoic acid"	Lipids_Fatty acids
pmb0889	Punicic acid	Lipids_Fatty acids
pmb1574	Octadecadien-6-ynoic acid	Lipids_Fatty acids
pmb1650	"Octadeca-11E,13E,15Z-trienoic acid"	Lipids_Fatty acids
pmb2221	4-Hydroxysphinganine	Lipids_Fatty acids
pmb2467	α-Linolenic acid	Lipids_Fatty acids
pmb2640	Lauric acid (C12:0)	Lipids_Fatty acids
pmb2643	Myristoleic acid (C14:1)	Lipids_Fatty acids
pmb2778	"9,10-EODE"	Lipids_Fatty acids
pmb2784	13-HOTrE	Lipids_Fatty acids
pmb2786	9-HOTrE	Lipids_Fatty acids
pmb2787	9-KODE	Lipids_Fatty acids
pmb2791	9-HpOTrE	Lipids_Fatty acids
pmb2792	13-HOTrE(r)	Lipids_Fatty acids
pmb2799	"12,13-EODE"	Lipids_Fatty acids
pmb2804	13-HPODE	Lipids_Fatty acids
pmb0149	MAG (18:4) isomer1	Lipids_Glycerolipids
pmb0159	DGMG (18:2) isomer2	Lipids_Glycerolipids
pmb0160	MAG (18:3) isomer5	Lipids_Glycerolipids
pmb0161	DGMG (18:2) isomer1	Lipids_Glycerolipids
pmb0163	DGMG (18:2) isomer3	Lipids_Glycerolipids
pmb0164	MAG (18:2) isomer1	Lipids_Glycerolipids
pmb0287	MAG (18:4) isomer2	Lipids_Glycerolipids
pmb0296	MAG (18:1) isomer2	Lipids_Glycerolipids
pmb0686	Eriodictyol O-malonylhexoside	Flavanone
pmb0890	MAG (18:2)	Lipids_Glycerolipids
pmb1562	MAG (18:4) isomer3	Lipids_Glycerolipids
pmb1605	MAG (18:3) isomer3	Lipids_Glycerolipids
pmb1626	MGMG (18:2) isomer1	Lipids_Glycerolipids
pmb1656	MAG (18:3) isomer4	Lipids_Glycerolipids
pmb2251	DGMG (18:1)	Lipids_Glycerolipids
pmb2325	MAG (18:3) isomer2	Lipids_Glycerolipids
pmb2363	MAG (18:1) isomer1	Lipids_Glycerolipids
pmb2383	MGMG (18:2) isomer2	Lipids_Glycerolipids
pmb2444	MAG (18:3) isomer1	Lipids_Glycerolipids
pmb2975	Hesperetin O-Glucuronic acid	Flavanone
pmb2979	Hesperetin O-malonylhexoside	Flavanone
pme0001	Hesperetin 7-O-neohesperidoside (Neohesperidin)	Flavanone
pme0330	Naringenin 7-O-neohesperidoside (Naringin)	Flavanone
pme0372	Naringenin 7-O-glucoside (Prunin)	Flavanone
pme0377	Naringenin	Flavanone
pme1399	Xanthohumol	Flavanone
pme1580	Eriodictyol	Flavanone
pme1598	Hesperetin 5-O-glucoside	Flavanone
pme1600	7-O-Methyleriodictyol	Flavanone
pme2321	Hesperetin	Flavanone
pme2949	Hesperetin 7-rutinoside (Hesperidin)	Flavanone
pme2960	Naringenin chalcone	Flavanone
pme2984	Isosakuranetin-7-neohesperidoside (Poncirin)	Flavanone
pme3282	"Afzelechin (3,5,7,4'-Tetrahydroxyflavan)"	Flavanone
pme3440	Butein	Flavanone
pme3461	Homoeriodictyol	Flavanone
pma0104	N-sinapoyl hydroxycoumarin	Coumarins
pma1116	Kaempferide	Flavonol
pma2088	"Quercetin-3,4'-O-di-beta-glucopyranoside"	Flavonol
pma6389	Ayanin	Flavonol
pma6639	Isorhamnetin O-hexoside	Flavonol
pmb0235	O-Feruloyl coumarin	Coumarins
pmb0382	O-Feruloyl 4-hydroxylcoumarin	Coumarins
pmb0565	Syringetin 3-O-hexoside	Flavonol
pmb0595	Isorhamnetin 5-O-hexoside	Flavonol
pmb1178	O-Feruloyl 2-hydroxylcoumarin	Coumarins
pmb1207	O-Feruloyl 3-hydroxylcoumarin	Coumarins
pmb2601	7-hydroxycoumarin-beta-rhamnoside	Coumarins
pmb3093	"6,7-dihydroxycoumarin 7-O-quinic acid"	Coumarins
pmb3094	Esculetin O-quinacyl esculetin O-quinic acid	Coumarins
pmb3894	Di-O-methylquercetin	Flavonol
pmb4777	4-Hydroxy-7-methoxycoumarin-beta-rhamnoside	Coumarins
pme0369	Kaempferol 3-O-rutinoside (Nicotiflorin)	Flavonol
pme1500	Kumatakenin	Flavonol
pme1605	Kaempferol 3-O-robinobioside (Biorobin)	Flavonol
pme1622	Kaempferol 3-O-glucoside (Astragalin)	Flavonol
pme2993	Scopoletin (7-Hydroxy-5-methoxycoumarin)	Coumarins
pme2996	4-Hydroxycoumarin	Coumarins
pme3129	Quercetin 4'-O-glucoside (Spiraeoside)	Flavonol
pme3140	6-Hydroxy-4-methylcoumarin	Coumarins
pme3211	Quercetin 3-O-glucoside (Isotrifoliin)	Flavonol
pme3268	Kaempferol 3-O-galactoside (Trifolin)	Flavonol
pme3367	6-MethylCoumarin	Coumarins
pme3369	Rhamnetin (7-O-methxyl quercetin)	Flavonol
pme3419	"Esculetin (6,7-dihydroxycoumarin)"	Coumarins
pme3422	"6-Methoxy-7,8-DihydroxyCoumarin"	Coumarins
pme3428	"Esculin (6,7-Dihydroxycoumarin-6-glucoside)"	Coumarins
pme3469	Kaempferol-3-O-robinoside-7-O-rhamnoside (Robinin)	Flavonol
pme3484	Myricetin 3-O-galactoside	Flavonol
pme3569	Scoparone	Coumarins
pma6415	Kinetin	Phytohormones
pmb0086	Indole carboxylic acid	Phytohormones
pmb0212	Kinetin 9-riboside	Phytohormones
pmb0891	trans-zeatin N-glucoside	Phytohormones
pmb0892	trans-zeatin 9-O-glucoside	Phytohormones
pmb3142	Salicylic acid O-glucoside	Phytohormones
pme0144	Methyl indole-3-acetate	Phytohormones
pme0220	Methyl jasmonate	Phytohormones
pme1651	Indole 3-acetic acid (IAA)	Phytohormones
pme1654	(+)-Jasmonic acid (JA)	Phytohormones
pme1657	Salicylic acid (SA)	Phytohormones
pme2060	N6-Isopentenyladenine (iP)	Phytohormones
pme2072	"(+)-cis,trans-Abscisic acid (ABA)"	Phytohormones
pme2074	N-[(-)-Jasmonoyl]-(L)-Isoleucine (JA-L-Ile)	Phytohormones
pme3064	GIBBERELLIN A9	Phytohormones
pmb0789	Pyridoxine O-glucoside	Vitamins
pmb0800	Niacinamide	Vitamins
pmb0801	4-Pyridoxic acid O-hexoside	Vitamins
pmb0802	D-Pantothenic acid	Vitamins
pmb0952	Thiamine	Vitamins
pme1014	Menaquinone (K2)	Vitamins
pme1383	Pyridoxine	Vitamins
pme1709	Nicotinic Acid Methyl Ester (Methyl Nicotinate)	Vitamins
pme1949	Riboflavin	Vitamins
pme2111	L-ascorbate	Vitamins
pme2165	Orotic acid	Vitamins
pme2266	Biotin	Vitamins
pme2816	4-Oxoretinol	Vitamins
pme3478	Pantetheine	Vitamins
pma0134	D(-)-Threose	Carbohydrates
pmb2507	2-Deoxyribose 1-phosphate	Carbohydrates
pmb2653	D(+)-Melezitose O-rhamnoside	Carbohydrates
pmb3088	Trehalose 6-phosphate	Carbohydrates
pme0500	D(+)-Melezitose	Carbohydrates
pme0519	D-(+)-Sucrose	Carbohydrates
pme0534	Gluconic acid	Carbohydrates
pme1846	D(+)-Glucose	Carbohydrates
pme2019	DL-Arabinose	Carbohydrates
pme2253	L-Gulonic-γ-lactone	Carbohydrates
pme2755	N-Acetyl-D-glucosamine	Carbohydrates
pme3160	D-Glucose 6-phosphate	Carbohydrates
pme3705	D-glucoronic acid	Carbohydrates
pmb1318	8-Methyl-2-oxo-4-phenyl-2H-chromen-7-yl 4-(hexyloxy)benzoate	Benzoic acid derivatives
pmb1587	"4-Hydroxy-3,5-diisopropylbenzaldehyde"	Benzoic acid derivatives
pmb2654	Anthranilate O-hexosyl-O-hexoside	Benzoic acid derivatives
pmb2871	"2,5-dihydroxy benzoic acid O-hexside"	Benzoic acid derivatives
pmb2928	Gallic acid O-Hexoside	Benzoic acid derivatives
pmb3107	Syringic acid O-glucoside	Benzoic acid derivatives
pme0240	Benzoic acid	Benzoic acid derivatives
pme0309	Methyl gallate	Benzoic acid derivatives
pme0413	Vanillin	Benzoic acid derivatives
pme2670	4-Hydroxybenzaldehyde	Benzoic acid derivatives
pme3576	Anthranilic acid	Benzoic acid derivatives
pma2172	Cinnamoyl tyramine	Tryptamine derivatives
pmb0426	"5-Methoxy-N,N-dimethyltryptamine"	Tryptamine derivatives
pmb0714	Tricin 4'-O-(β-guaiacylglyceryl) ether 5-O-hexoside	Flavonolignan
pmb0723	Tricin 4'-O-(β-guaiacylglyceryl) ether O-hexoside	Flavonolignan
pmb0743	Tricin 7-O-β-guaiacylglycerol	Flavonolignan
pmb0745	Tricin 4'-O-syringyl alcohol	Flavonolignan
pmb0746	Tricin 4'-O-β-guaiacylglycerol	Flavonolignan
pmb0770	N-Feruloyl serotonin	Tryptamine derivatives
pmb0772	N-Cinnamoyl serotonin	Tryptamine derivatives
pmb0774	N-hydroxy tryptamine	Tryptamine derivatives
pmb0776	N-Feruloyl tryptamine	Tryptamine derivatives
pmb1270	Tricin 4'-O-(β-guaiacylglyceryl) ether 5-O-hexosyl-O-hexoside	Flavonolignan
pmb1312	Tricin 4'-O-(β-guaiacylglyceryl) ether 7-O-hexoside	Flavonolignan
pmb1466	Tricin 4'-O-syringic acid	Flavonolignan
pmb3047	Tricin 4'-O-(syringyl alcohol) ether 5-O-hexoside	Flavonolignan
pmb3049	Tricin 4'-O-(syringyl alcohol) ether 7-O-hexoside	Flavonolignan
pme1417	L-Tryptamine	Tryptamine derivatives
pme2024	serotonin	Tryptamine derivatives
pme2658	N-Methyltryptamine	Tryptamine derivatives
pme2786	N-Acetyl-5-hydroxytryptamine	Tryptamine derivatives
pmb0812	Imidazole-4-acetate	Indole derivatives
pmb0818	Methoxyindoleacetic acid	Indole derivatives
pmb1096	Indole	Indole derivatives
pmc0682	4-Aminoindole	Indole derivatives
pme0543	Indole-5-carboxylic acid	Indole derivatives
pme2244	3-Indolepropionic acid	Indole derivatives
pme2607	5-Hydroxyindole-3-acetic acid	Indole derivatives
pme2720	Indole-3-carboxaldehyde	Indole derivatives
pme2836	5-Hydroxytryptophol	Indole derivatives
pma1840	Coumaroyl choline	Cholines
pma2405	Feruloylcholine	Cholines
pma6270	sn-Glycero-3-phosphocholine	Cholines
pmb0037	Hordenine	Alkaloids
pmb0242	Sinapoylcholine	Cholines
pmb0484	Choline	Cholines
pmb0782	Piperidine	Alkaloids
pmb0785	Isoquinoline	Alkaloids
pmb1754	O-Phosphocholine	Cholines
pme1611	Isohemiphloin	Alkaloids
pme1691	Acetylcholine	Cholines
pme1828	Betaine	Alkaloids
pme2268	Trigonelline	Alkaloids
pme3375	Aminophylline	Alkaloids
pmb0549	Malvidin	Anthocyanins
pmb0563	Peonidin	Anthocyanins
pmb2957	Cyanidin O-syringic acid	Anthocyanins
pme0443	Malvidin 3-O-galactoside	Anthocyanins
pme0444	Malvidin 3-O-glucoside (Oenin)	Anthocyanins
pma1751	Nicotinic acid-hexoside	Nicotinic acid derivatives
pma3101	Nicotinate ribonucleoside	Nicotinic acid derivatives
pme0491	6-hydroxynicotinic acid	Nicotinic acid derivatives
pme0496	Nicotinic acid	Nicotinic acid derivatives
pme1261	Pantothenol	Alcohols and polyols
pme1894	D-Sorbitol	Alcohols and polyols
pme2134	DL-threitol	Alcohols and polyols
pme2256	D-Arabitol	Alcohols and polyols
pmb1490	Oryzalexin E	Terpenoids
pmb1530	Phytocassane D	Terpenoids
pmb2222	Phytocassane C	Terpenoids
pmb2831	Protocatechuic acid O-glucoside	Catechin derivatives
pme1824	Protocatechuic acid	Catechin derivatives
pme2482	Protocatechuic aldehyde	Catechin derivatives
pme2596	4-Pyridoxic acid	Pyridine derivatives
pme3208	Glycitin	Isoflavone
pme3210	Genistein 7-O-Glucoside (Genistin)	Isoflavone
pme3333	"1,4-dihydro-1-Methyl-4-oxo-3-pyridinecarboxamide"	Pyridine derivatives

## Sheet: Supplementary Table 2
	Cultivar 0119					Cultivar 0226
Index	Compound	Class			Index	Compound	Class
pma2405	Feruloylcholine	Cholines			pme1709	Nicotinic Acid Methyl Ester (Methyl Nicotinate)	Vitamins
pmb3094	Esculetin O-quinacyl esculetin O-quinic acid	Coumarins			pme2072	"(+)-cis,trans-Abscisic acid (ABA)"	Phytohormones
pme0066	Guanidineacetic acid	Amino acid derivatives			pmc0066	2'-Deoxyinosine-5'-monophosphate	Nucleotide and its derivates
pme1225	5-Hydroxy-L-tryptophan	Amino acid derivatives			pme0075	N-Acetyl-L-glutamic acid	Amino acid derivatives
pme2072	"(+)-cis,trans-Abscisic acid (ABA)"	Phytohormones			pmb0750	Neochlorogenic acid (5-O-Caffeoylquinic acid)	Quinate and its derivatives
pme2541	α-Hydroxyisobutyric acid	Organic acids			pme0398	Chlorogenic acid (3-O-Caffeoylquinic acid)	Quinate and its derivatives
pme2652	(R)-lipoic acid	Organic acids			pme1654	(+)-Jasmonic acid (JA)	Phytohormones
pma2172	Cinnamoyl tyramine	Tryptamine derivatives			pmb0771	N-Feruloyl tyramine	Phenolamides
pma6415	Kinetin	Phytohormones			pmb0500	"N',N""-p-coumaroyl-feruloyl putrescine"	Phenolamides
pmb0770	N-Feruloyl serotonin	Tryptamine derivatives			pmb0501	Agmatine	Phenolamides
pmb2620	"3,4-Dimethoxycinnamic acid"	Hydroxycinnamoyl derivatives			pme2693	N-Acetylputrescine	Phenolamides
pmb2657	Argininosuccinate	Organic acids			pmb2826	Citramalate	Organic acids
pme1640	sesamolin	Others			pme3207	"trans,trans-Muconic acid"	Organic acids
pme1692	Inosine 5'-monophosphate	Nucleotide and its derivates			pmb0829	Phosphoric acid	Organic acids
pme2602	O-Phospho-L-serine	Amino acid derivatives			pme0274	6-Aminocaproic acid	Organic acids
pme3096	Aminomalonic acid	Organic acids			pme3096	Aminomalonic acid	Organic acids
pme3336	N6-Succinyl Adenosine	Nucleotide and its derivates			pme1692	Inosine 5'-monophosphate	Nucleotide and its derivates
pme3367	6-MethylCoumarin	Coumarins			pme3965	2-(dimethylamino)guanosine	Nucleotide and its derivates
pma1840	Coumaroyl choline	Cholines			pmb0514	Adenosine 3'-monophosphate	Nucleotide and its derivates
pmb0500	"N',N""-p-coumaroyl-feruloyl putrescine"	Phenolamides			pmb0981	Adenosine 5'-monophosphate	Nucleotide and its derivates
pmb0771	N-Feruloyl tyramine	Phenolamides			pmb2922	Uridine 5'-diphospho-D-glucose	Nucleotide and its derivates
pmb0782	Piperidine	Alkaloids			pme1373	2'-Deoxycytidine-5'-monophosphate	Nucleotide and its derivates
pmb0818	Methoxyindoleacetic acid	Indole derivatives			pme3188	Uridine 5'-monophosphate	Nucleotide and its derivates
pmb1096	Indole	Indole derivatives			pmd0132	LysoPC 16:0 (2n isomer)	Lipids_Glycerophospholipids
pme0006	L-Proline	Amino acids			pmd0160	LysoPE 16:0 (2n isomer)	Lipids_Glycerophospholipids
pme0007	L-Citrulline	Amino acids			pme2244	3-Indolepropionic acid	Indole derivatives
pme0020	L-Phenylalanine	Amino acids			pme0299	Cinnamic acid	Hydroxycinnamoyl derivatives
pme0026	L-(+)-Lysine	Amino acids			pme1436	p-Coumaric acid	Hydroxycinnamoyl derivatives
pme0075	N-Acetyl-L-glutamic acid	Amino acid derivatives			pme1500	Kumatakenin	Flavonol
pme0122	N6-Acetyl-L-lysine	Amino acid derivatives			pma6496	Luteolin 6-C-glucoside	Flavone C-glycosides
pme0174	N-Propionylglycine	Amino acid derivatives			pma6558	Velutin	Flavone
pme0193	L-Glutamine	Amino acids			pmb0605	Apigenin 7-O-glucoside (Cosmosiin)	Flavone
pme0253	N-Acetyl-l-leucine	Amino acid derivatives			pme3367	6-MethylCoumarin	Coumarins
pme0274	6-Aminocaproic acid	Organic acids			pmb3093	"6,7-dihydroxycoumarin 7-O-quinic acid"	Coumarins
pme0299	Cinnamic acid	Hydroxycinnamoyl derivatives			pmb2653	D(+)-Melezitose O-rhamnoside	Carbohydrates
pme1712	L-Saccharopine	Amino acid derivatives			pmb2507	2-Deoxyribose 1-phosphate	Carbohydrates
pme2634	Dl-Norvaline	Amino acids			pme0020	L-Phenylalanine	Amino acids
pme3104	1-Methyladenine	Nucleotide and its derivates			pme2427	N-Acetyl-L-tyrosine	Amino acid derivatives
pmb0202	Xanthine	Nucleotide and its derivates			pme0132	Asp-phe	Amino acid derivatives
pmb0492	"N',N"",N""'-p-coumaroyl-cinnamoyl-caffeoyl spermidine"	Phenolamides			pme1090	Glutathione reduced form	Amino acid derivatives
pmb0514	Adenosine 3'-monophosphate	Nucleotide and its derivates			pme1225	5-Hydroxy-L-tryptophan	Amino acid derivatives
pmb0735	Tricin O-glucuronic acid	Flavone			pme1368	L-Pipecolic acid	Amino acid derivatives
pmb0738	Tricin O-sinapoylhexoside	Flavone			pme1712	L-Saccharopine	Amino acid derivatives
pmb0767	D-erythro-Dihydrosphingosine	Others			pmb0782	Piperidine	Alkaloids
pmb0907	N-Feruloyl putrescine	Phenolamides			pmb0785	Isoquinoline	Alkaloids
pmb1490	Oryzalexin E	Terpenoids			pme1383	Pyridoxine	Vitamins
pmb3101	2-Isopropylmalate	Organic acids			pmb1490	Oryzalexin E	Terpenoids
pmc0304	Succinyladenosine	Nucleotide and its derivates			pmb0751	5-O-p-Coumaroyl shikimic acid	Quinate and its derivatives
pme0025	L-Kynurenine	Amino acid derivatives			pmb3068	1-O-p-Coumaroyl quinic acid	Quinate and its derivatives
pme0220	Methyl jasmonate	Phytohormones			pmb3075	3-O-p-Coumaroyl shikimic acid	Quinate and its derivatives
pme0486	Methylmalonic acid	Organic acids			pme2901	1-O-Caffeoyl quinic acid	Quinate and its derivatives
pme1119	Inosine	Nucleotide and its derivates			pme0220	Methyl jasmonate	Phytohormones
pme1173	Allopurinol	Others			pma6415	Kinetin	Phytohormones
pme1261	Pantothenol	Alcohols and polyols			pme1651	Indole 3-acetic acid (IAA)	Phytohormones
pme1654	(+)-Jasmonic acid (JA)	Phytohormones			pma1839	N-sinapoyl cadaverine	Phenolamides
pme1830	Succinic acid	Organic acids			pmb0493	N'-p-Coumaroyl agmatine	Phenolamides
pme2074	N-[(-)-Jasmonoyl]-(L)-Isoleucine (JA-L-Ile)	Phytohormones			pme1730	D-Erythronolactone	Organic acids
pme2253	L-Gulonic-γ-lactone	Carbohydrates			pme2541	α-Hydroxyisobutyric acid	Organic acids
pme2256	D-Arabitol	Alcohols and polyols			pme2033	L(-)-Malic acid	Organic acids
pme3440	Butein	Flavanone			pme3154	(Rs)-Mevalonic acid	Organic acids
pme3982	Hypoxanthine-9-β-D-arabinofuranoside	Nucleotide and its derivates			pmb4344	Guanosine 5'-monophosphate	Nucleotide and its derivates
pma6558	Velutin	Flavone			pmc0304	Succinyladenosine	Nucleotide and its derivates
pmb0464	Aspartic acid di-O-glucoside	Amino acid derivatives			pme2278	Guanosine monophosphate	Nucleotide and its derivates
pmb0750	Neochlorogenic acid (5-O-Caffeoylquinic acid)	Quinate and its derivatives			pme2776	2'-Deoxyinosine	Nucleotide and its derivates
pmb0896	N'-Feruloyl putrescine	Phenolamides			pme3174	Cytidine 5'-monophosphate (Cytidylic acid)	Nucleotide and its derivates
pmb3093	"6,7-dihydroxycoumarin 7-O-quinic acid"	Coumarins			pme3336	N6-Succinyl Adenosine	Nucleotide and its derivates
pmb3894	Di-O-methylquercetin	Flavonol			pme3961	Deoxyadenosine	Nucleotide and its derivates
pme0004	L-Homocitrulline	Amino acids			pmb0530	Nicotinic acid adenine dinucleotide	Nucleotide and its derivates
pme0132	Asp-phe	Amino acid derivatives			pmb0964	iP7G	Nucleotide and its derivates
pme0239	2–furanoic acid	Organic acids			pmb0848	LysoPC 16:1 (2n isomer)	Lipids_Glycerophospholipids
pme0428	"3,4,5-Trimethoxycinnamic acid"	Hydroxycinnamoyl derivatives			pmb2319	LysoPC 15:0	Lipids_Glycerophospholipids
pme1580	Eriodictyol	Flavanone			pmd0136	LysoPC 18:0	Lipids_Glycerophospholipids
pme2427	N-Acetyl-L-tyrosine	Amino acid derivatives			pmb1605	MAG (18:3) isomer3	Lipids_Glycerolipids
pme2901	1-O-Caffeoyl quinic acid	Quinate and its derivatives			pmb1626	MGMG (18:2) isomer1	Lipids_Glycerolipids
pme3188	Uridine 5'-monophosphate	Nucleotide and its derivates			pmb0128	delta-Tridecalactone	Lipids_Fatty acids
pma6639	Isorhamnetin O-hexoside	Flavonol			pme2836	5-Hydroxytryptophol	Indole derivatives
pmb0128	delta-Tridecalactone	Lipids_Fatty acids			pmb0818	Methoxyindoleacetic acid	Indole derivatives
pmb0130	N-Acetyl tryptamine	Phenolamides			pme0543	Indole-5-carboxylic acid	Indole derivatives
pmb0163	DGMG (18:2) isomer3	Lipids_Glycerolipids			pmb2936	Disinapoyl hexoside	Hydroxycinnamoyl derivatives
pmb0501	Agmatine	Phenolamides			pme0305	Ferulic acid	Hydroxycinnamoyl derivatives
pmb0785	Isoquinoline	Alkaloids			pme0423	3-Hydroxy-4-methoxycinnamic acid	Hydroxycinnamoyl derivatives
pmb0829	Phosphoric acid	Organic acids			pme0428	"3,4,5-Trimethoxycinnamic acid"	Hydroxycinnamoyl derivatives
pmb0981	Adenosine 5'-monophosphate	Nucleotide and its derivates			pmb3023	Eriodictyol C-hexoside	Flavone C-glycosides
pmb2653	D(+)-Melezitose O-rhamnoside	Carbohydrates			pmb0644	Luteolin C-hexoside	Flavone C-glycosides
pmb2826	Citramalate	Organic acids			pma0249	Selgin 5-O-hexoside	Flavone
pmc0066	2'-Deoxyinosine-5'-monophosphate	Nucleotide and its derivates			pmb3007	Chrysoeriol O-glucuronic acid	Flavone
pmd0160	LysoPE 16:0 (2n isomer)	Lipids_Glycerophospholipids			pmb3028	Tricin O-sinapic acid	Flavone
pme0039	L-Valine	Amino acids			pme2457	Luteolin 7-O-glucoside (Cynaroside)	Flavone
pme0113	γ-Glu-Cys	Amino acid derivatives			pme3475	Butin	Flavone
pme0516	Inositol	Others			pmb2979	Hesperetin O-malonylhexoside	Flavanone
pme1063	Uridine	Nucleotide and its derivates			pme0377	Naringenin	Flavanone
pme1090	Glutathione reduced form	Amino acid derivatives			pme1580	Eriodictyol	Flavanone
pme1368	L-Pipecolic acid	Amino acid derivatives			pme2960	Naringenin chalcone	Flavanone
pme1436	p-Coumaric acid	Hydroxycinnamoyl derivatives			pmb4777	4-Hydroxy-7-methoxycoumarin-beta-rhamnoside	Coumarins
pme1500	Kumatakenin	Flavonol			pme2993	Scopoletin (7-Hydroxy-5-methoxycoumarin)	Coumarins
pme2033	L(-)-Malic acid	Organic acids			pme2996	4-Hydroxycoumarin	Coumarins
pme2036	Quinic acid	Quinate and its derivatives			pmb0242	Sinapoylcholine	Cholines
pme2111	L-ascorbate	Vitamins			pma2405	Feruloylcholine	Cholines
pme2165	Orotic acid	Vitamins			pme0519	D-(+)-Sucrose	Carbohydrates
pme2560	N-Acetylaspartate	Amino acid derivatives			pme2253	L-Gulonic-γ-lactone	Carbohydrates
pme2693	N-Acetylputrescine	Phenolamides			pme0309	Methyl gallate	Benzoic acid derivatives
pme2735	S-(5'-Adenosyl)-L-methionine	Amino acid derivatives			pme0006	L-Proline	Amino acids
pme2914	"3-Hydroxy-3-methylpentane-1,5-dioic acid"	Amino acid derivatives			pme0026	L-(+)-Lysine	Amino acids
pmb0652	C-hexosyl-apigenin O-pentoside	Flavone C-glycosides			pme0193	L-Glutamine	Amino acids
pmb0772	N-Cinnamoyl serotonin	Tryptamine derivatives			pme0015	L-(-)-Cystine	Amino acids
pmb0890	MAG (18:2)	Lipids_Glycerolipids			pmb0464	Aspartic acid di-O-glucoside	Amino acid derivatives
pmb1562	MAG (18:4) isomer3	Lipids_Glycerolipids			pme0120	5-Aminovaleric acid	Amino acid derivatives
pmb2795	4-Methoxycinnamic acid	Hydroxycinnamoyl derivatives			pme2770	L-Cystathionine	Amino acid derivatives
pmb2867	Kynurenic acid O-hexside	Organic acids			pmb2561	N-Acetylmethionine	Amino acid derivatives
pmb2936	Disinapoyl hexoside	Hydroxycinnamoyl derivatives			pme0066	Guanidineacetic acid	Amino acid derivatives
pmb3007	Chrysoeriol O-glucuronic acid	Flavone			pme0174	N-Propionylglycine	Amino acid derivatives
pme0120	5-Aminovaleric acid	Amino acid derivatives			pme0253	N-Acetyl-l-leucine	Amino acid derivatives
pme1014	Menaquinone (K2)	Vitamins			pme2560	N-Acetylaspartate	Amino acid derivatives
pme3160	D-Glucose 6-phosphate	Carbohydrates			pme2256	D-Arabitol	Alcohols and polyols
pme3961	Deoxyadenosine	Nucleotide and its derivates			pmb0952	Thiamine	Vitamins
pma0104	N-sinapoyl hydroxycoumarin	Coumarins			pme2111	L-ascorbate	Vitamins
pma1839	N-sinapoyl cadaverine	Phenolamides			pme2165	Orotic acid	Vitamins
pmb0751	5-O-p-Coumaroyl shikimic acid	Quinate and its derivatives			pme1949	Riboflavin	Vitamins
pmb2211	Cocamidopropyl betaine	Others			pma2172	Cinnamoyl tyramine	Tryptamine derivatives
pmb2388	LysoPC 18:0 (2n isomer)	Lipids_Glycerophospholipids			pmb0770	N-Feruloyl serotonin	Tryptamine derivatives
pmb2444	MAG (18:3) isomer1	Lipids_Glycerolipids			pmb0772	N-Cinnamoyl serotonin	Tryptamine derivatives
pme0364	Chrysoeriol	Flavone			pmb0749	O-Feruloyl quinic acid	Quinate and its derivatives
pme2129	(S)-(-)-2-Hydroxyisocaproic acid	Organic acids			pmb3062	Eudesmoyl quinic acid	Quinate and its derivatives
pme3174	Cytidine 5'-monophosphate (Cytidylic acid)	Nucleotide and its derivates			pme2596	4-Pyridoxic acid	Pyridine derivatives
pme3346	5-hydroxyhexanoic acid	Organic acids			pme2074	N-[(-)-Jasmonoyl]-(L)-Isoleucine (JA-L-Ile)	Phytohormones
pme3825	"3,4-Dihydroxy-DL-phenylalanine"	Amino acid derivatives			pme1657	Salicylic acid (SA)	Phytohormones
pme3965	2-(dimethylamino)guanosine	Nucleotide and its derivates			pme2060	N6-Isopentenyladenine (iP)	Phytohormones
pma1303	LysoPC 16:2	Lipids_Glycerophospholipids			pmb3142	Salicylic acid O-glucoside	Phytohormones
pmb0165	LysoPC 16:1	Lipids_Glycerophospholipids			pmb0498	N-Sinapoyl agmatine	Phenolamides
pmb0493	N'-p-Coumaroyl agmatine	Phenolamides			pmb0130	N-Acetyl tryptamine	Phenolamides
pmb0686	Eriodictyol O-malonylhexoside	Flavanone			pmb0489	N-hexosyl-p-coumaroyl putrescine	Phenolamides
pmb0800	Niacinamide	Vitamins			pmb0492	"N',N"",N""'-p-coumaroyl-cinnamoyl-caffeoyl spermidine"	Phenolamides
pmb3028	Tricin O-sinapic acid	Flavone			pmb0896	N'-Feruloyl putrescine	Phenolamides
pmb3132	LysoPE 18:1 (2n isomer)	Lipids_Glycerophospholipids			pme2292	Putrescine	Phenolamides
pmb4344	Guanosine 5'-monophosphate	Nucleotide and its derivates			pmb0767	D-erythro-Dihydrosphingosine	Others
pme0031	Thymine	Nucleotide and its derivates			pme0516	Inositol	Others
pme0138	Nα-Acetyl-L-glutamine	Amino acid derivatives			pme2830	O-Phosphorylethanolamine	Others
pme0305	Ferulic acid	Hydroxycinnamoyl derivatives			pma6281	Methylglutaric acid	Organic acids
pme1646	Pinoresinol	Hydroxycinnamoyl derivatives			pmb3101	2-Isopropylmalate	Organic acids
pme1709	Nicotinic Acid Methyl Ester (Methyl Nicotinate)	Vitamins			pme0239	2–furanoic acid	Organic acids
pme2050	Citric acid	Organic acids			pme0486	Methylmalonic acid	Organic acids
pme2770	L-Cystathionine	Amino acid derivatives			pme1830	Succinic acid	Organic acids
pme3011	γ-aminobutyric acid	Organic acids			pmb2657	Argininosuccinate	Organic acids
pme3207	"trans,trans-Muconic acid"	Organic acids			pmb0404	Arabidopyl shikimic acid	Organic acids
pme3369	Rhamnetin (7-O-methxyl quercetin)	Flavonol			pme0267	2-Methylsuccinic acid	Organic acids
pma0134	D(-)-Threose	Carbohydrates			pme0272	Benzoylformic acid	Organic acids
pma0948	Hydroxyphenethylamine	Others			pme1851	Creatine	Organic acids
pma6270	sn-Glycero-3-phosphocholine	Cholines			pme2652	(R)-lipoic acid	Organic acids
pma6586	Tricin O-glycerylhexoside	Flavone			pme3011	γ-aminobutyric acid	Organic acids
pmb0404	Arabidopyl shikimic acid	Organic acids			pme3982	Hypoxanthine-9-β-D-arabinofuranoside	Nucleotide and its derivates
pmb0475	Gallic acid O-feruloyl-O-hexosyl-O-hexoside	Hydroxycinnamoyl derivatives			pme0163	β-Nicotinamide mononucleotide	Nucleotide and its derivates
pmb0530	Nicotinic acid adenine dinucleotide	Nucleotide and its derivates			pme0263	5-Methyluridine	Nucleotide and its derivates
pmb0605	Apigenin 7-O-glucoside (Cosmosiin)	Flavone			pme1378	1-Methyladenosine	Nucleotide and its derivates
pmb0672	6-C-hexosyl-apigenin O-feruloylhexoside	Flavone C-glycosides			pme0230	Adenosine	Nucleotide and its derivates
pmb0714	Tricin 4'-O-(β-guaiacylglyceryl) ether 5-O-hexoside	Flavonolignan			pme0496	Nicotinic acid	Nicotinic acid derivatives
pmb0732	Tricin 5-O-feruloylhexoside	Flavone			pma1303	LysoPC 16:2	Lipids_Glycerophospholipids
pmb0739	Tricin O-hexosyl-O-syringin alcohol	Flavone			pmb0883	LysoPE 18:0	Lipids_Glycerophospholipids
pmb0789	Pyridoxine O-glucoside	Vitamins			pmb2406	LysoPC 17:0	Lipids_Glycerophospholipids
pmb0964	iP7G	Nucleotide and its derivates			pmb0165	LysoPC 16:1	Lipids_Glycerophospholipids
pmb1270	Tricin 4'-O-(β-guaiacylglyceryl) ether 5-O-hexosyl-O-hexoside	Flavonolignan			pmb0852	LysoPC 18:2	Lipids_Glycerophospholipids
pmb1754	O-Phosphocholine	Cholines			pmb0877	LysoPE 18:1	Lipids_Glycerophospholipids
pmb2319	LysoPC 15:0	Lipids_Glycerophospholipids			pmb0882	LysoPC 18:1	Lipids_Glycerophospholipids
pmb2507	2-Deoxyribose 1-phosphate	Carbohydrates			pmb2388	LysoPC 18:0 (2n isomer)	Lipids_Glycerophospholipids
pmb2561	N-Acetylmethionine	Amino acid derivatives			pmb3132	LysoPE 18:1 (2n isomer)	Lipids_Glycerophospholipids
pmb2654	Anthranilate O-hexosyl-O-hexoside	Benzoic acid derivatives			pmc0960	LysoPC 20:4	Lipids_Glycerophospholipids
pmb2855	L-Glutamine O-hexside	Amino acid derivatives			pmd0130	LysoPC 14:0 (2n isomer)	Lipids_Glycerophospholipids
pmb2922	Uridine 5'-diphospho-D-glucose	Nucleotide and its derivates			pmb2444	MAG (18:3) isomer1	Lipids_Glycerolipids
pmb2954	Luteolin O-hexosyl-O-hexosyl-O-hexoside	Flavone			pmb0163	DGMG (18:2) isomer3	Lipids_Glycerolipids
pmb3000	Chrysoeriol O-acetylhexoside	Flavone			pmb0890	MAG (18:2)	Lipids_Glycerolipids
pmb3068	1-O-p-Coumaroyl quinic acid	Quinate and its derivatives			pmb2363	MAG (18:1) isomer1	Lipids_Glycerolipids
pmb3142	Salicylic acid O-glucoside	Phytohormones			pmb1574	Octadecadien-6-ynoic acid	Lipids_Fatty acids
pmb3264	Glutathione oxidized	Amino acid derivatives			pmb2643	Myristoleic acid (C14:1)	Lipids_Fatty acids
pmc0274	6-Methylmercaptopurine	Nucleotide and its derivates			pme3210	Genistein 7-O-Glucoside (Genistin)	Isoflavone
pme0015	L-(-)-Cystine	Amino acids			pme2607	5-Hydroxyindole-3-acetic acid	Indole derivatives
pme0195	L-Cysteine	Amino acids			pmb1096	Indole	Indole derivatives
pme0226	L-Asparagine	Amino acids			pme2720	Indole-3-carboxaldehyde	Indole derivatives
pme0272	Benzoylformic acid	Organic acids			pme1646	Pinoresinol	Hydroxycinnamoyl derivatives
pme0332	Apigenin 7-O-neohesperidoside (Rhoifolin)	Flavone			pmb0423	Hydroxy-methoxycinnamate	Hydroxycinnamoyl derivatives
pme0367	Apigenin 7-rutinoside (Isorhoifolin)	Flavone			pmb0475	Gallic acid O-feruloyl-O-hexosyl-O-hexoside	Hydroxycinnamoyl derivatives
pme0377	Naringenin	Flavanone			pmb2620	"3,4-Dimethoxycinnamic acid"	Hydroxycinnamoyl derivatives
pme0519	D-(+)-Sucrose	Carbohydrates			pmb2795	4-Methoxycinnamic acid	Hydroxycinnamoyl derivatives
pme0543	Indole-5-carboxylic acid	Indole derivatives			pme0418	3-(4-Hydroxyphenyl)propionic acid	Hydroxycinnamoyl derivatives
pme1002	L-Tyramine	Amino acids			pmb0743	Tricin 7-O-β-guaiacylglycerol	Flavonolignan
pme1373	2'-Deoxycytidine-5'-monophosphate	Nucleotide and its derivates			pmb0714	Tricin 4'-O-(β-guaiacylglyceryl) ether 5-O-hexoside	Flavonolignan
pme1383	Pyridoxine	Vitamins			pmb1270	Tricin 4'-O-(β-guaiacylglyceryl) ether 5-O-hexosyl-O-hexoside	Flavonolignan
pme1424	Coniferylaldehyde	Hydroxycinnamoyl derivatives			pme0369	Kaempferol 3-O-rutinoside (Nicotiflorin)	Flavonol
pme1730	D-Erythronolactone	Organic acids			pme3268	Kaempferol 3-O-galactoside (Trifolin)	Flavonol
pme1851	Creatine	Organic acids			pmb0622	C-hexosyl-luteolin O-hexoside	Flavone C-glycosides
pme1949	Riboflavin	Vitamins			pma6638	O-methylChrysoeriol 7-O-hexoside	Flavone
pme2292	Putrescine	Phenolamides			pmb0735	Tricin O-glucuronic acid	Flavone
pme2596	4-Pyridoxic acid	Pyridine derivatives			pmb0578	Luteolin O-sinapoylhexoside	Flavone
pme2698	Phe-Phe	Amino acid derivatives			pmb0574	Luteolin O-hexoside O-feruloylpentoside	Flavone
pme2960	Naringenin chalcone	Flavanone			pmb0739	Tricin O-hexosyl-O-syringin alcohol	Flavone
pme2993	Scopoletin (7-Hydroxy-5-methoxycoumarin)	Coumarins			pmb3000	Chrysoeriol O-acetylhexoside	Flavone
pme2996	4-Hydroxycoumarin	Coumarins			pme3509	"7,4'-Dihydroxyflavone"	Flavone
pme3184	2'-Deoxyadenosine-5'-monophosphate	Nucleotide and its derivates			pmb3094	Esculetin O-quinacyl esculetin O-quinic acid	Coumarins
pme3210	Genistein 7-O-Glucoside (Genistin)	Isoflavone			pma0104	N-sinapoyl hydroxycoumarin	Coumarins
pme3282	"Afzelechin (3,5,7,4'-Tetrahydroxyflavan)"	Flavanone			pma1840	Coumaroyl choline	Cholines
pme3382	N-Acetylthreonine	Amino acid derivatives			pmb1754	O-Phosphocholine	Cholines
pme3475	Butin	Flavone			pma6270	sn-Glycero-3-phosphocholine	Cholines
pma0253	O-methylChrysoeriol 5-O-hexoside	Flavone			pme0500	D(+)-Melezitose	Carbohydrates
pma6638	O-methylChrysoeriol 7-O-hexoside	Flavone			pme1846	D(+)-Glucose	Carbohydrates
pmb0242	Sinapoylcholine	Cholines			pmb2654	Anthranilate O-hexosyl-O-hexoside	Benzoic acid derivatives
pmb0766	Azoxystrobin acid	Others			pme0007	L-Citrulline	Amino acids
pmb1452	N-Lauryldiethanolamine	Others			pme1002	L-Tyramine	Amino acids
pmb1656	MAG (18:3) isomer4	Lipids_Glycerolipids			pme1988	L-Alanine	Amino acids
pmb2835	Syringaldehyde	Hydroxycinnamoyl derivatives			pme0226	L-Asparagine	Amino acids
pme0176	Phenylacetyl-L-glutamine	Amino acid derivatives			pme0122	N6-Acetyl-L-lysine	Amino acid derivatives
pme0230	Adenosine	Nucleotide and its derivates			pme2735	S-(5'-Adenosyl)-L-methionine	Amino acid derivatives
pme1294	Xanthosine	Nucleotide and its derivates			pme2914	"3-Hydroxy-3-methylpentane-1,5-dioic acid"	Amino acid derivatives
pme1598	Hesperetin 5-O-glucoside	Flavanone			pmb2855	L-Glutamine O-hexside	Amino acid derivatives
pme2527	L(+)-Ornithine	Amino acids			pme1242	S-(methyl)glutathione	Amino acid derivatives
pme3484	Myricetin 3-O-galactoside	Flavonol			pme2602	O-Phospho-L-serine	Amino acid derivatives
pmb2673	"3-(6-Hydroxy-3,4-dioxo-1,5-cyclohexadien-1-yl)-L-alanine"	Amino acid derivatives			pme3033	"N,N-Dimethylglycine"	Amino acid derivatives
pmb3075	3-O-p-Coumaroyl shikimic acid	Quinate and its derivatives			pme3478	Pantetheine	Vitamins
pme0042	L-(+)-Arginine	Amino acids			pmb0789	Pyridoxine O-glucoside	Vitamins
pme0257	Uracil	Nucleotide and its derivates			pmb0776	N-Feruloyl tryptamine	Tryptamine derivatives
pme0286	2-Hydroxyisocaproic acid	Organic acids			pmb2222	Phytocassane C	Terpenoids
pme0394	2-Methoxybenzoic acid	Hydroxycinnamoyl derivatives			pma3724	1-O-Feruloyl quinic acid	Quinate and its derivatives
pme0398	Chlorogenic acid (3-O-Caffeoylquinic acid)	Quinate and its derivatives			pmb0752	3-O-Feruloyl quinic acid	Quinate and its derivatives
pme0496	Nicotinic acid	Nicotinic acid derivatives			pmb2554	5-O-Feruloyl quinic acid glucoside	Quinate and its derivatives
pme1698	Sinapic acid	Hydroxycinnamoyl derivatives			pmb2833	3-O-Feruloyl quinic acid glucoside	Quinate and its derivatives
pme2244	3-Indolepropionic acid	Indole derivatives			pmb2938	4-O-Caffeoyl quinic acid (criptochlorogenic acid)	Quinate and its derivatives
pme2278	Guanosine monophosphate	Nucleotide and its derivates			pmb3074	3-O-p-Coumaroyl quinic acid	Quinate and its derivatives
pme2380	A-Ketoglutaric acid	Organic acids			pme1806	Chlorogenic acid methyl ester	Quinate and its derivatives
pme3349	8-Hydroxy-2-deoxyguanosine	Nucleotide and its derivates			pme2036	Quinic acid	Quinate and its derivatives
pma0249	Selgin 5-O-hexoside	Flavone			pme0144	Methyl indole-3-acetate	Phytohormones
pmb0764	4-Methyl-5-thiazoleethanol	Others			pme3064	GIBBERELLIN A9	Phytohormones
pmb1240	Phellodensin F	Others			pmb0325	N-Feruloyl spermidine	Phenolamides
pmb2850	Tricin	Flavone			pmb0494	N-Sinapoyl putrescine	Phenolamides
pme0011	L-Aspartic acid	Amino acids			pmb0323	N-Caffeoyl putrescine	Phenolamides
pme0264	Thymidine	Nucleotide and its derivates			pmb0907	N-Feruloyl putrescine	Phenolamides
pme0423	3-Hydroxy-4-methoxycinnamic acid	Hydroxycinnamoyl derivatives			pme1173	Allopurinol	Others
pme1184	Deoxyguanosine	Nucleotide and its derivates			pma0948	Hydroxyphenethylamine	Others
pme1637	Coniferyl alcohol	Hydroxycinnamoyl derivatives			pmb0302	2-Aminoethylphosphonate	Others
pme2019	DL-Arabinose	Carbohydrates			pmb0758	Anisic acid O-feruloyl hexoside	Others
pme2651	NADP	Others			pmb2556	Syringaldehyde O-glucoside	Others
pme2746	Flavin adenine dinucleotide (FAD)	Nucleotide and its derivates			pme0397	Shikimic acid	Organic acids
pme2776	2'-Deoxyinosine	Nucleotide and its derivates			pme0243	Glutaric acid	Organic acids
pme2836	5-Hydroxytryptophol	Indole derivatives			pme2380	A-Ketoglutaric acid	Organic acids
pme3007	Uridine 5’-diphosphate	Nucleotide and its derivates			pme3034	ethylmalonate	Organic acids
pme3305	p-Coumaryl alcohol	Hydroxycinnamoyl derivatives			pme2241	Citraconic acid	Organic acids
pme3838	"Guanosine 3',5'-cyclic monophosphate"	Nucleotide and its derivates			pme0234	Kynurenic acid	Organic acids
pma3606	"9-Hydroxy-(10E,12Z,15Z)-octadecatrienoic acid"	Lipids_Fatty acids			pme0249	Azelaic acid	Organic acids
pma6254	C-hexosyl-apigenin O-caffeoylhexoside	Flavone C-glycosides			pme0250	Azelaic Acid	Organic acids
pmb0160	MAG (18:3) isomer5	Lipids_Glycerolipids			pme1977	Suberic acid	Organic acids
pmb0161	DGMG (18:2) isomer1	Lipids_Glycerolipids			pme2129	(S)-(-)-2-Hydroxyisocaproic acid	Organic acids
pmb0489	N-hexosyl-p-coumaroyl putrescine	Phenolamides			pme2589	Oxoadipic acid	Organic acids
pmb0574	Luteolin O-hexoside O-feruloylpentoside	Flavone			pme2903	4-Hydroxybenzoic acid	Organic acids
pmb0578	Luteolin O-sinapoylhexoside	Flavone			pme0245	Adipic acid	Organic acids
pmb0680	C-hexosyl-apigenin O-p-coumaroylhexoside	Flavone C-glycosides			pme0295	4-Acetamidobutyric acid	Organic acids
pmb0684	C-hexosyl-luteolin O-sinapic acid	Flavone C-glycosides			pme2169	Fumaric acid	Organic acids
pmb0723	Tricin 4'-O-(β-guaiacylglyceryl) ether O-hexoside	Flavonolignan			pme2761	4-Hydroxy-2-oxoglutaric acid	Organic acids
pmb0745	Tricin 4'-O-syringyl alcohol	Flavonolignan			pme1119	Inosine	Nucleotide and its derivates
pmb0848	LysoPC 16:1 (2n isomer)	Lipids_Glycerophospholipids			pme3838	"Guanosine 3',5'-cyclic monophosphate"	Nucleotide and its derivates
pmb0852	LysoPC 18:2	Lipids_Glycerophospholipids			pmb0197	N2-methylguanosine	Nucleotide and its derivates
pmb0854	LysoPC 18:3	Lipids_Glycerophospholipids			pme3349	8-Hydroxy-2-deoxyguanosine	Nucleotide and its derivates
pmb0859	LysoPC 18:1 (2n isomer)	Lipids_Glycerophospholipids			pme1474	5'-Deoxy-5'-(methylthio)adenosine	Nucleotide and its derivates
pmb0866	LysoPC 14:0	Lipids_Glycerophospholipids			pme2746	Flavin adenine dinucleotide (FAD)	Nucleotide and its derivates
pmb0877	LysoPE 18:1	Lipids_Glycerophospholipids			pme3184	2'-Deoxyadenosine-5'-monophosphate	Nucleotide and its derivates
pmb0882	LysoPC 18:1	Lipids_Glycerophospholipids			pme1063	Uridine	Nucleotide and its derivates
pmb0952	Thiamine	Vitamins			pme3007	Uridine 5’-diphosphate	Nucleotide and its derivates
pmb1312	Tricin 4'-O-(β-guaiacylglyceryl) ether 7-O-hexoside	Flavonolignan			pme3104	1-Methyladenine	Nucleotide and its derivates
pmb1466	Tricin 4'-O-syringic acid	Flavonolignan			pmb0863	LysoPC 16:2 (2n isomer)	Lipids_Glycerophospholipids
pmb1574	Octadecadien-6-ynoic acid	Lipids_Fatty acids			pmd0144	LysoPC 20:1 (2n isomer)	Lipids_Glycerophospholipids
pmb1605	MAG (18:3) isomer3	Lipids_Glycerolipids			pmb0854	LysoPC 18:3	Lipids_Glycerophospholipids
pmb1626	MGMG (18:2) isomer1	Lipids_Glycerolipids			pmb0866	LysoPC 14:0	Lipids_Glycerophospholipids
pmb2221	4-Hydroxysphinganine	Lipids_Fatty acids			pmb0876	LysoPE 16:0	Lipids_Glycerophospholipids
pmb2222	Phytocassane C	Terpenoids			pmb2260	LysoPC 15:1	Lipids_Glycerophospholipids
pmb2251	DGMG (18:1)	Lipids_Glycerolipids			pmd0145	LysoPC 20:1	Lipids_Glycerophospholipids
pmb2260	LysoPC 15:1	Lipids_Glycerophospholipids			pmb0859	LysoPC 18:1 (2n isomer)	Lipids_Glycerophospholipids
pmb2363	MAG (18:1) isomer1	Lipids_Glycerolipids			pmb0874	LysoPE 18:2 (2n isomer)	Lipids_Glycerophospholipids
pmb2406	LysoPC 17:0	Lipids_Glycerophospholipids			pmb0287	MAG (18:4) isomer2	Lipids_Glycerolipids
pmb2467	α-Linolenic acid	Lipids_Fatty acids			pmb0296	MAG (18:1) isomer2	Lipids_Glycerolipids
pmb2786	9-HOTrE	Lipids_Fatty acids			pmb0159	DGMG (18:2) isomer2	Lipids_Glycerolipids
pmb2791	9-HpOTrE	Lipids_Fatty acids			pmb0160	MAG (18:3) isomer5	Lipids_Glycerolipids
pmb2804	13-HPODE	Lipids_Fatty acids			pmb0161	DGMG (18:2) isomer1	Lipids_Glycerolipids
pmb2933	Caftaric acid	Hydroxycinnamoyl derivatives			pmb0164	MAG (18:2) isomer1	Lipids_Glycerolipids
pmb3023	Eriodictyol C-hexoside	Flavone C-glycosides			pmb1562	MAG (18:4) isomer3	Lipids_Glycerolipids
pmb3032	Tricin O-malonyl rhamnoside	Flavone			pmb1656	MAG (18:3) isomer4	Lipids_Glycerolipids
pmb3042	Tricin 5-O-hexoside	Flavone			pmb2251	DGMG (18:1)	Lipids_Glycerolipids
pmb3049	Tricin 4'-O-(syringyl alcohol) ether 7-O-hexoside	Flavonolignan			pmb2325	MAG (18:3) isomer2	Lipids_Glycerolipids
pmb3062	Eudesmoyl quinic acid	Quinate and its derivatives			pmb2383	MGMG (18:2) isomer2	Lipids_Glycerolipids
pmc0960	LysoPC 20:4	Lipids_Glycerophospholipids			pmb2467	α-Linolenic acid	Lipids_Fatty acids
pmd0130	LysoPC 14:0 (2n isomer)	Lipids_Glycerophospholipids			pma0461	"14,15-Dehydrocrepenynic acid"	Lipids_Fatty acids
pmd0132	LysoPC 16:0 (2n isomer)	Lipids_Glycerophospholipids			pma3606	"9-Hydroxy-(10E,12Z,15Z)-octadecatrienoic acid"	Lipids_Fatty acids
pmd0136	LysoPC 18:0	Lipids_Glycerophospholipids			pmb0885	"4-oxo-9Z,11Z,13E,15E-octadecatetraenoic acid"	Lipids_Fatty acids
pme0207	3-Hydroxybutyrate	Organic acids			pmb0889	Punicic acid	Lipids_Fatty acids
pme0234	Kynurenic acid	Organic acids			pmb2221	4-Hydroxysphinganine	Lipids_Fatty acids
pme0249	Azelaic acid	Organic acids			pmb2778	"9,10-EODE"	Lipids_Fatty acids
pme0250	Azelaic Acid	Organic acids			pmb2786	9-HOTrE	Lipids_Fatty acids
pme0267	2-Methylsuccinic acid	Organic acids			pmb2791	9-HpOTrE	Lipids_Fatty acids
pme0418	3-(4-Hydroxyphenyl)propionic acid	Hydroxycinnamoyl derivatives			pmb2804	13-HPODE	Lipids_Fatty acids
pme1242	S-(methyl)glutathione	Amino acid derivatives			pme0394	2-Methoxybenzoic acid	Hydroxycinnamoyl derivatives
pme1313	N'-Formylkynurenine	Amino acid derivatives			pme1637	Coniferyl alcohol	Hydroxycinnamoyl derivatives
pme1651	Indole 3-acetic acid (IAA)	Phytohormones			pme3305	p-Coumaryl alcohol	Hydroxycinnamoyl derivatives
pme1657	Salicylic acid (SA)	Phytohormones			pme3443	Sinapinaldehyde	Hydroxycinnamoyl derivatives
pme1824	Protocatechuic acid	Catechin derivatives			pmb2835	Syringaldehyde	Hydroxycinnamoyl derivatives
pme2277	3-Aminosalicylic acid	Organic acids			pma6561	Caffeic acid O-glucoside	Hydroxycinnamoyl derivatives
pme2457	Luteolin 7-O-glucoside (Cynaroside)	Flavone			pmb0478	Coumarin O-rutinoside	Hydroxycinnamoyl derivatives
pme2720	Indole-3-carboxaldehyde	Indole derivatives			pmb2933	Caftaric acid	Hydroxycinnamoyl derivatives
pme2786	N-Acetyl-5-hydroxytryptamine	Tryptamine derivatives			pme3459	Cafestol	Hydroxycinnamoyl derivatives
pme2830	O-Phosphorylethanolamine	Others			pmb0723	Tricin 4'-O-(β-guaiacylglyceryl) ether O-hexoside	Flavonolignan
pme3033	"N,N-Dimethylglycine"	Amino acid derivatives			pmb1312	Tricin 4'-O-(β-guaiacylglyceryl) ether 7-O-hexoside	Flavonolignan
pme3034	ethylmalonate	Organic acids			pmb3049	Tricin 4'-O-(syringyl alcohol) ether 7-O-hexoside	Flavonolignan
pme3064	GIBBERELLIN A9	Phytohormones			pme3369	Rhamnetin (7-O-methxyl quercetin)	Flavonol
pme3154	(Rs)-Mevalonic acid	Organic acids			pma6389	Ayanin	Flavonol
pme3268	Kaempferol 3-O-galactoside (Trifolin)	Flavonol			pmb3894	Di-O-methylquercetin	Flavonol
pme3461	Homoeriodictyol	Flavanone			pme1622	Kaempferol 3-O-glucoside (Astragalin)	Flavonol
pme3509	"7,4'-Dihydroxyflavone"	Flavone			pmb0620	Chrysoeriol 6-C-hexoside 8-C-hexoside-O-hexoside	Flavone C-glycosides
pme3576	Anthranilic acid	Benzoic acid derivatives			pmb0624	6-C-hexosyl-luteolin O-hexoside	Flavone C-glycosides
pme3705	D-glucoronic acid	Carbohydrates			pmb0635	C-hexosyl-apigenin O-feruloylhexoside-O-hexoside	Flavone C-glycosides
pma1108	Apigenin C-glucoside	Flavone C-glycosides			pmb0691	Luteolin C-hexosyl-O-rhamnoside O-hexoside	Flavone C-glycosides
pma3101	Nicotinate ribonucleoside	Nicotinic acid derivatives			pmb0687	C-hexosyl-apigenin O-cinnamoylhexoside	Flavone C-glycosides
pma3724	1-O-Feruloyl quinic acid	Quinate and its derivatives			pmb0621	C-hexosyl-isorhamnetin O-hexoside	Flavone C-glycosides
pma6561	Caffeic acid O-glucoside	Hydroxycinnamoyl derivatives			pmb0680	C-hexosyl-apigenin O-p-coumaroylhexoside	Flavone C-glycosides
pmb0108	Feruloyl syringic acid	Hydroxycinnamoyl derivatives			pmb1108	Luteolin 6-C-hexoside 8-C-hexosyl-O-hexoside	Flavone C-glycosides
pmb0142	Caffeic aldehyde	Hydroxycinnamoyl derivatives			pme0374	Isovitexin	Flavone C-glycosides
pmb0423	Hydroxy-methoxycinnamate	Hydroxycinnamoyl derivatives			pma0253	O-methylChrysoeriol 5-O-hexoside	Flavone
pmb0426	"5-Methoxy-N,N-dimethyltryptamine"	Tryptamine derivatives			pma6586	Tricin O-glycerylhexoside	Flavone
pmb0478	Coumarin O-rutinoside	Hydroxycinnamoyl derivatives			pmb0712	Tricin 5-O-hexosyl-O-hexoside	Flavone
pmb0595	Isorhamnetin 5-O-hexoside	Flavonol			pmb0713	Tricin 7-O-hexosyl-O-hexoside	Flavone
pmb0601	Chrysoeriol O-hexosyl-O-pentoside	Flavone			pmb0732	Tricin 5-O-feruloylhexoside	Flavone
pmb0603	Chrysoeriol O-hexosyl-O-hexoside	Flavone			pmb2954	Luteolin O-hexosyl-O-hexosyl-O-hexoside	Flavone
pmb0713	Tricin 7-O-hexosyl-O-hexoside	Flavone			pmb3039	Tricin O-oxalic acid O-coumaroyl shikimic acid	Flavone
pmb0743	Tricin 7-O-β-guaiacylglycerol	Flavonolignan			pmb3042	Tricin 5-O-hexoside	Flavone
pmb0749	O-Feruloyl quinic acid	Quinate and its derivatives			pme0332	Apigenin 7-O-neohesperidoside (Rhoifolin)	Flavone
pmb0752	3-O-Feruloyl quinic acid	Quinate and its derivatives			pme0367	Apigenin 7-rutinoside (Isorhoifolin)	Flavone
pmb0885	"4-oxo-9Z,11Z,13E,15E-octadecatetraenoic acid"	Lipids_Fatty acids			pme1598	Hesperetin 5-O-glucoside	Flavanone
pmb1108	Luteolin 6-C-hexoside 8-C-hexosyl-O-hexoside	Flavone C-glycosides			pme1399	Xanthohumol	Flavanone
pmb2554	5-O-Feruloyl quinic acid glucoside	Quinate and its derivatives			pmb2975	Hesperetin O-Glucuronic acid	Flavanone
pmb2591	Acetyl tryptophan	Amino acid derivatives			pme3282	"Afzelechin (3,5,7,4'-Tetrahydroxyflavan)"	Flavanone
pmb2831	Protocatechuic acid O-glucoside	Catechin derivatives			pmb2601	7-hydroxycoumarin-beta-rhamnoside	Coumarins
pmb2833	3-O-Feruloyl quinic acid glucoside	Quinate and its derivatives			pme1824	Protocatechuic acid	Catechin derivatives
pmb2893	N-p-Coumaroyl hydroxyagmatine	Phenolamides			pmb2831	Protocatechuic acid O-glucoside	Catechin derivatives
pmb2938	4-O-Caffeoyl quinic acid (criptochlorogenic acid)	Quinate and its derivatives			pme3160	D-Glucose 6-phosphate	Carbohydrates
pmb2957	Cyanidin O-syringic acid	Anthocyanins			pmb3088	Trehalose 6-phosphate	Carbohydrates
pmb2978	Apigenin O-hexosyl-O-pentoside	Flavone			pme2019	DL-Arabinose	Carbohydrates
pmb3041	Tricin O-saccharic acid	Flavone			pma0134	D(-)-Threose	Carbohydrates
pmb3649	L-Cysteinyl-L-leucylglycyl-L-alanylglycylglycyl-L-alanylglycyl-L-cysteine	Amino acid derivatives			pme0534	Gluconic acid	Carbohydrates
pmb4777	4-Hydroxy-7-methoxycoumarin-beta-rhamnoside	Coumarins			pme3705	D-glucoronic acid	Carbohydrates
pmd0145	LysoPC 20:1	Lipids_Glycerophospholipids			pmb2871	"2,5-dihydroxy benzoic acid O-hexside"	Benzoic acid derivatives
pme0001	Hesperetin 7-O-neohesperidoside (Neohesperidin)	Flavanone			pmb2928	Gallic acid O-Hexoside	Benzoic acid derivatives
pme0124	Glycyl-L-proline	Amino acid derivatives			pme0240	Benzoic acid	Benzoic acid derivatives
pme0309	Methyl gallate	Benzoic acid derivatives			pme2670	4-Hydroxybenzaldehyde	Benzoic acid derivatives
pme0374	Isovitexin	Flavone C-glycosides			pme3576	Anthranilic acid	Benzoic acid derivatives
pme0413	Vanillin	Benzoic acid derivatives			pmb2957	Cyanidin O-syringic acid	Anthocyanins
pme0500	D(+)-Melezitose	Carbohydrates			pme2527	L(+)-Ornithine	Amino acids
pme1107	Guanine	Nucleotide and its derivates			pme0004	L-Homocitrulline	Amino acids
pme1210	L-Methionine	Amino acids			pme0011	L-Aspartic acid	Amino acids
pme1474	5'-Deoxy-5'-(methylthio)adenosine	Nucleotide and its derivates			pme0195	L-Cysteine	Amino acids
pme1600	7-O-Methyleriodictyol	Flavanone			pmb0449	2-Aminoadipic acid (L-Homoglutamic acid)	Amino acids
pme1711	3-Hydroxy-3-methyl butyric acid	Organic acids			pmb0468	N-formylmethionine	Amino acid derivatives
pme1846	D(+)-Glucose	Carbohydrates			pmb2591	Acetyl tryptophan	Amino acid derivatives
pme2060	N6-Isopentenyladenine (iP)	Phytohormones			pme0113	γ-Glu-Cys	Amino acid derivatives
pme2761	4-Hydroxy-2-oxoglutaric acid	Organic acids			pme0138	Nα-Acetyl-L-glutamine	Amino acid derivatives
pme2949	Hesperetin 7-rutinoside (Hesperidin)	Flavanone			pme3382	N-Acetylthreonine	Amino acid derivatives
pme2984	Isosakuranetin-7-neohesperidoside (Poncirin)	Flavanone			pmb3264	Glutathione oxidized	Amino acid derivatives
pme3038	5-oxoproline	Amino acid derivatives			pme2698	Phe-Phe	Amino acid derivatives
pme3081	4-(Aminomethyl)-5-(hydroxymethyl)-2-methylpyridin-3-ol	Others			pme2758	4-Hydroxy-L-glutamic acid	Amino acid derivatives
pme3246	Coniferin	Hydroxycinnamoyl derivatives			pme0025	L-Kynurenine	Amino acid derivatives
pme3428	"Esculin (6,7-Dihydroxycoumarin-6-glucoside)"	Coumarins			pme0124	Glycyl-L-proline	Amino acid derivatives
pme3443	Sinapinaldehyde	Hydroxycinnamoyl derivatives			pme1611	Isohemiphloin	Alkaloids
pme3459	Cafestol	Hydroxycinnamoyl derivatives			pme1261	Pantothenol	Alcohols and polyols

## Sheet: Supplementary Table 3
	Cultivar 0119 2h					Cultivar 0119 8h					Cultivar 0119 24h					Cultivar 0119 48h					Cultivar 0119 72h
Index	Compounds	Class	Type		Index	Compounds	Class	Type		Index	Compounds	Class	Type		Index	Compounds	Class	Type		Index	Compounds	Class	Type
pme2256	D-Arabitol	Alcohols and polyols	up		pmb0782	Piperidine	Alkaloids	up		pme1261	Pantothenol	Alcohols and polyols	up		pme1824	Protocatechuic acid	Catechin derivatives	up		pmb2957	Cyanidin O-syringic acid	Anthocyanins	up
pme2527	L(+)-Ornithine	Amino acids	up		pme3440	Butein	Flavanone	up		pmb3094	Esculetin O-quinacyl esculetin O-quinic acid	Coumarins	up		pma6558	Velutin	Flavone	up		pmb2831	Protocatechuic acid O-glucoside	Catechin derivatives	up
pme2253	L-Gulonic-γ-lactone	Carbohydrates	up		pmb2444	MAG (18:3) isomer1	Lipids_Glycerolipids	up		pmb0163	DGMG (18:2) isomer3	Lipids_Glycerolipids	up		pme2596	4-Pyridoxic acid	Pyridine derivatives	up		pme1500	Kumatakenin	Flavonol	up
pme3367	6-MethylCoumarin	Coumarins	up		pme0496	Nicotinic acid	Nicotinic acid derivatives	up		pme2072	(+)-cis,trans-Abscisic acid (ABA)	Phytohormones	up		pme2036	Quinic acid	Quinate and its derivatives	up		pmb0743	Tricin 7-O-β-guaiacylglycerol	Flavonolignan	up
pmb0652	C-hexosyl-apigenin O-pentoside	Flavone C-glycosides	up		pme2072	(+)-cis,trans-Abscisic acid (ABA)	Phytohormones	up		pme2036	Quinic acid	Quinate and its derivatives	up		pmb0782	Piperidine	Alkaloids	up		pmb0163	DGMG (18:2) isomer3	Lipids_Glycerolipids	up
pmb0770	N-Feruloyl serotonin	Tryptamine derivatives	up		pma2172	Cinnamoyl tyramine	Tryptamine derivatives	up		pmb0770	N-Feruloyl serotonin	Tryptamine derivatives	up		pmb0785	Isoquinoline	Alkaloids	up		pma3101	Nicotinate ribonucleoside	Nicotinic acid derivatives	up
pme1014	Menaquinone (K2)	Vitamins	up		pma1840	Coumaroyl choline	Cholines	up		pmb0782	Piperidine	Alkaloids	up		pmb2654	Anthranilate O-hexosyl-O-hexoside	Benzoic acid derivatives	up		pme2072	(+)-cis,trans-Abscisic acid (ABA)	Phytohormones	up
pma2405	Feruloylcholine	Cholines	up		pma2405	Feruloylcholine	Cholines	up		pmb0785	Isoquinoline	Alkaloids	up		pme3576	Anthranilic acid	Benzoic acid derivatives	up		pme2596	4-Pyridoxic acid	Pyridine derivatives	up
pmb0242	Sinapoylcholine	Cholines	up		pmb2211	Cocamidopropyl betaine	Others	up		pma1840	Coumaroyl choline	Cholines	up		pma1840	Coumaroyl choline	Cholines	up		pmb1490	Oryzalexin E	Terpenoids	up
pme1598	Hesperetin 5-O-glucoside	Flavanone	up		pme1640	sesamolin	Others	up		pma2405	Feruloylcholine	Cholines	up		pma2405	Feruloylcholine	Cholines	up		pmb0782	Piperidine	Alkaloids	up
pme3440	Butein	Flavanone	up		pma0104	N-sinapoyl hydroxycoumarin	Coumarins	up		pme1500	Kumatakenin	Flavonol	up		pme3282	Afzelechin (3,5,7,4'-Tetrahydroxyflavan)	Flavanone	up		pmb0785	Isoquinoline	Alkaloids	up
pme1173	Allopurinol	Others	up		pmb3093	6,7-dihydroxycoumarin 7-O-quinic acid	Coumarins	up		pme3369	Rhamnetin (7-O-methxyl quercetin)	Flavonol	up		pme3461	Homoeriodictyol	Flavanone	up		pmb2654	Anthranilate O-hexosyl-O-hexoside	Benzoic acid derivatives	up
pme1640	sesamolin	Others	up		pmb3094	Esculetin O-quinacyl esculetin O-quinic acid	Coumarins	up		pmb0818	Methoxyindoleacetic acid	Indole derivatives	up		pmb0770	N-Feruloyl serotonin	Tryptamine derivatives	up		pme0309	Methyl gallate	Benzoic acid derivatives	up
pmb0492	N',N"",N""'-p-coumaroyl-cinnamoyl-caffeoyl spermidine	Phenolamides	up		pma6558	Velutin	Flavone	up		pmb1096	Indole	Indole derivatives	up		pme2786	N-Acetyl-5-hydroxytryptamine	Tryptamine derivatives	up		pma1840	Coumaroyl choline	Cholines	up
pmb0907	N-Feruloyl putrescine	Phenolamides	up		pmb0738	Tricin O-sinapoylhexoside	Flavone	up		pma1303	LysoPC 16:2	Lipids_Glycerophospholipids	up		pma0134	D(-)-Threose	Carbohydrates	up		pma2405	Feruloylcholine	Cholines	up
pmb0890	MAG (18:2)	Lipids_Glycerolipids	up		pme0364	Chrysoeriol	Flavone	up		pmd0160	LysoPE 16:0 (2n isomer)	Lipids_Glycerophospholipids	up		pmb2653	D(+)-Melezitose O-rhamnoside	Carbohydrates	up		pmb2938	4-O-Caffeoyl quinic acid (criptochlorogenic acid)	Quinate and its derivatives	up
pmb1562	MAG (18:4) isomer3	Lipids_Glycerolipids	up		pmb0818	Methoxyindoleacetic acid	Indole derivatives	up		pme1709	Nicotinic Acid Methyl Ester (Methyl Nicotinate)	Vitamins	up		pme0519	D-(+)-Sucrose	Carbohydrates	up		pme2036	Quinic acid	Quinate and its derivatives	up
pmb1656	MAG (18:3) isomer4	Lipids_Glycerolipids	up		pmb1096	Indole	Indole derivatives	up		pme2111	L-ascorbate	Vitamins	up		pmb3094	Esculetin O-quinacyl esculetin O-quinic acid	Coumarins	up		pma2172	Cinnamoyl tyramine	Tryptamine derivatives	up
pmb2620	3,4-Dimethoxycinnamic acid	Hydroxycinnamoyl derivatives	up		pme2244	3-Indolepropionic acid	Indole derivatives	up		pma0249	Selgin 5-O-hexoside	Flavone	up		pme2993	Scopoletin (7-Hydroxy-5-methoxycoumarin)	Coumarins	up		pmb0770	N-Feruloyl serotonin	Tryptamine derivatives	up
pmb2795	4-Methoxycinnamic acid	Hydroxycinnamoyl derivatives	up		pmb0750	Neochlorogenic acid (5-O-Caffeoylquinic acid)	Quinate and its derivatives	up		pmb2850	Tricin	Flavone	up		pme2996	4-Hydroxycoumarin	Coumarins	up		pmb0818	Methoxyindoleacetic acid	Indole derivatives	up
pmb2835	Syringaldehyde	Hydroxycinnamoyl derivatives	up		pme0398	Chlorogenic acid (3-O-Caffeoylquinic acid)	Quinate and its derivatives	up		pmb3028	Tricin O-sinapic acid	Flavone	up		pmb3894	Di-O-methylquercetin	Flavonol	up		pmb1096	Indole	Indole derivatives	up
pmb2936	Disinapoyl hexoside	Hydroxycinnamoyl derivatives	up		pme2901	1-O-Caffeoyl quinic acid	Quinate and its derivatives	up		pme0364	Chrysoeriol	Flavone	up		pme1500	Kumatakenin	Flavonol	up		pme0543	Indole-5-carboxylic acid	Indole derivatives	up
pme0025	L-Kynurenine	Amino acid derivatives	up		pme0299	Cinnamic acid	Hydroxycinnamoyl derivatives	up		pmb0767	D-erythro-Dihydrosphingosine	Others	up		pme3369	Rhamnetin (7-O-methxyl quercetin)	Flavonol	up		pma1303	LysoPC 16:2	Lipids_Glycerophospholipids	up
pme0066	Guanidineacetic acid	Amino acid derivatives	up		pme0394	2-Methoxybenzoic acid	Hydroxycinnamoyl derivatives	up		pmb1240	Phellodensin F	Others	up		pma0948	Hydroxyphenethylamine	Others	up		pmb2319	LysoPC 15:0	Lipids_Glycerophospholipids	up
pme0120	5-Aminovaleric acid	Amino acid derivatives	up		pme0428	3,4,5-Trimethoxycinnamic acid	Hydroxycinnamoyl derivatives	up		pmb2211	Cocamidopropyl betaine	Others	up		pme1640	sesamolin	Others	up		pmd0160	LysoPE 16:0 (2n isomer)	Lipids_Glycerophospholipids	up
pme0176	Phenylacetyl-L-glutamine	Amino acid derivatives	up		pme1698	Sinapic acid	Hydroxycinnamoyl derivatives	up		pme2651	NADP	Others	up		pme2830	O-Phosphorylethanolamine	Others	up		pma0134	D(-)-Threose	Carbohydrates	up
pme1225	5-Hydroxy-L-tryptophan	Amino acid derivatives	up		pma1839	N-sinapoyl cadaverine	Phenolamides	up		pmb0130	N-Acetyl tryptamine	Phenolamides	up		pmb0818	Methoxyindoleacetic acid	Indole derivatives	up		pmb2653	D(+)-Melezitose O-rhamnoside	Carbohydrates	up
pma0253	O-methylChrysoeriol 5-O-hexoside	Flavone	up		pmb0492	N',N"",N""'-p-coumaroyl-cinnamoyl-caffeoyl spermidine	Phenolamides	up		pmb0493	N'-p-Coumaroyl agmatine	Phenolamides	up		pmb1096	Indole	Indole derivatives	up		pme0519	D-(+)-Sucrose	Carbohydrates	up
pma6638	O-methylChrysoeriol 7-O-hexoside	Flavone	up		pmb0500	N',N""-p-coumaroyl-feruloyl putrescine	Phenolamides	up		pmb0500	N',N""-p-coumaroyl-feruloyl putrescine	Phenolamides	up		pme0543	Indole-5-carboxylic acid	Indole derivatives	up		pme1846	D(+)-Glucose	Carbohydrates	up
pmb0735	Tricin O-glucuronic acid	Flavone	up		pmb0771	N-Feruloyl tyramine	Phenolamides	up		pmb0501	Agmatine	Phenolamides	up		pme2720	Indole-3-carboxaldehyde	Indole derivatives	up		pme0001	Hesperetin 7-O-neohesperidoside (Neohesperidin)	Flavanone	up
pmb0738	Tricin O-sinapoylhexoside	Flavone	up		pmb0896	N'-Feruloyl putrescine	Phenolamides	up		pmb0771	N-Feruloyl tyramine	Phenolamides	up		pme1651	Indole 3-acetic acid (IAA)	Phytohormones	up		pme2949	Hesperetin 7-rutinoside (Hesperidin)	Flavanone	up
pmb3007	Chrysoeriol O-glucuronic acid	Flavone	up		pme0239	2–furanoic acid	Organic acids	up		pme2693	N-Acetylputrescine	Phenolamides	up		pme1657	Salicylic acid (SA)	Phytohormones	up		pme2984	Isosakuranetin-7-neohesperidoside (Poncirin)	Flavanone	up
pma6415	Kinetin	Phytohormones	up		pme0274	6-Aminocaproic acid	Organic acids	up		pme0004	L-Homocitrulline	Amino acids	up		pme2072	(+)-cis,trans-Abscisic acid (ABA)	Phytohormones	up		pme3282	Afzelechin (3,5,7,4'-Tetrahydroxyflavan)	Flavanone	up
pme0220	Methyl jasmonate	Phytohormones	up		pme0286	2-Hydroxyisocaproic acid	Organic acids	up		pme0006	L-Proline	Amino acids	up		pme3064	GIBBERELLIN A9	Phytohormones	up		pma6558	Velutin	Flavone	up
pme1654	(+)-Jasmonic acid (JA)	Phytohormones	up		pme2129	(S)-(-)-2-Hydroxyisocaproic acid	Organic acids	up		pme0011	L-Aspartic acid	Amino acids	up		pmb0789	Pyridoxine O-glucoside	Vitamins	up		pmb0735	Tricin O-glucuronic acid	Flavone	up
pme2072	(+)-cis,trans-Abscisic acid (ABA)	Phytohormones	up		pme2380	A-Ketoglutaric acid	Organic acids	up		pme0020	L-Phenylalanine	Amino acids	up		pme1383	Pyridoxine	Vitamins	up		pmb0738	Tricin O-sinapoylhexoside	Flavone	up
pme2074	N-[(-)-Jasmonoyl]-(L)-Isoleucine (JA-L-Ile)	Phytohormones	up		pme2652	(R)-lipoic acid	Organic acids	up		pme0026	L-(+)-Lysine	Amino acids	up		pme1709	Nicotinic Acid Methyl Ester (Methyl Nicotinate)	Vitamins	up		pmb3028	Tricin O-sinapic acid	Flavone	up
pmb0202	Xanthine	Nucleotide and its derivates	up		pme0004	L-Homocitrulline	Amino acids	up		pme0039	L-Valine	Amino acids	up		pme2111	L-ascorbate	Vitamins	up		pma0948	Hydroxyphenethylamine	Others	up
pmc0304	Succinyladenosine	Nucleotide and its derivates	up		pme0006	L-Proline	Amino acids	up		pme0193	L-Glutamine	Amino acids	up		pmb0163	DGMG (18:2) isomer3	Lipids_Glycerolipids	up		pmb0767	D-erythro-Dihydrosphingosine	Others	up
pme1119	Inosine	Nucleotide and its derivates	up		pme0020	L-Phenylalanine	Amino acids	up		pme2634	Dl-Norvaline	Amino acids	up		pmb1562	MAG (18:4) isomer3	Lipids_Glycerolipids	up		pme1640	sesamolin	Others	up
pme1294	Xanthosine	Nucleotide and its derivates	up		pme0026	L-(+)-Lysine	Amino acids	up		pmb2620	3,4-Dimethoxycinnamic acid	Hydroxycinnamoyl derivatives	up		pmb1605	MAG (18:3) isomer3	Lipids_Glycerolipids	up		pme3081	4-(Aminomethyl)-5-(hydroxymethyl)-2-methylpyridin-3-ol	Others	up
pme3336	N6-Succinyl Adenosine	Nucleotide and its derivates	up		pme0042	L-(+)-Arginine	Amino acids	up		pme0299	Cinnamic acid	Hydroxycinnamoyl derivatives	up		pmb1626	MGMG (18:2) isomer1	Lipids_Glycerolipids	up		pmb0789	Pyridoxine O-glucoside	Vitamins	up
pme3982	Hypoxanthine-9-β-D-arabinofuranoside	Nucleotide and its derivates	up		pme0193	L-Glutamine	Amino acids	up		pme0305	Ferulic acid	Hydroxycinnamoyl derivatives	up		pmb2444	MAG (18:3) isomer1	Lipids_Glycerolipids	up		pme1014	Menaquinone (K2)	Vitamins	up
pmb2867	Kynurenic acid O-hexside	Organic acids	up		pme2634	Dl-Norvaline	Amino acids	up		pme0423	3-Hydroxy-4-methoxycinnamic acid	Hydroxycinnamoyl derivatives	up		pma3606	9-Hydroxy-(10E,12Z,15Z)-octadecatrienoic acid	Lipids_Fatty acids	up		pme1383	Pyridoxine	Vitamins	up
pme0486	Methylmalonic acid	Organic acids	up		pme0257	Uracil	Nucleotide and its derivates	up		pme0428	3,4,5-Trimethoxycinnamic acid	Hydroxycinnamoyl derivatives	up		pmb1574	Octadecadien-6-ynoic acid	Lipids_Fatty acids	up		pme2111	L-ascorbate	Vitamins	up
pme1830	Succinic acid	Organic acids	up		pme2278	Guanosine monophosphate	Nucleotide and its derivates	up		pme1436	p-Coumaric acid	Hydroxycinnamoyl derivatives	up		pmb2467	α-Linolenic acid	Lipids_Fatty acids	up		pma0104	N-sinapoyl hydroxycoumarin	Coumarins	up
pme2541	α-Hydroxyisobutyric acid	Organic acids	up		pme3104	1-Methyladenine	Nucleotide and its derivates	up		pme1637	Coniferyl alcohol	Hydroxycinnamoyl derivatives	up		pmb2786	9-HOTrE	Lipids_Fatty acids	up		pmb3094	Esculetin O-quinacyl esculetin O-quinic acid	Coumarins	up
pme2652	(R)-lipoic acid	Organic acids	up		pme3174	Cytidine 5'-monophosphate (Cytidylic acid)	Nucleotide and its derivates	up		pme1646	Pinoresinol	Hydroxycinnamoyl derivatives	up		pmb2791	9-HpOTrE	Lipids_Fatty acids	up		pmb4777	4-Hydroxy-7-methoxycoumarin-beta-rhamnoside	Coumarins	up
pme3096	Aminomalonic acid	Organic acids	up		pme3188	Uridine 5'-monophosphate	Nucleotide and its derivates	up		pme3305	p-Coumaryl alcohol	Hydroxycinnamoyl derivatives	up		pmb2804	13-HPODE	Lipids_Fatty acids	up		pme2993	Scopoletin (7-Hydroxy-5-methoxycoumarin)	Coumarins	up
pme1261	Pantothenol	Alcohols and polyols	down		pme3349	8-Hydroxy-2-deoxyguanosine	Nucleotide and its derivates	up		pmb2826	Citramalate	Organic acids	up		pmb2620	3,4-Dimethoxycinnamic acid	Hydroxycinnamoyl derivatives	up		pme2996	4-Hydroxycoumarin	Coumarins	up
pme2602	O-Phospho-L-serine	Amino acid derivatives	down		pme3965	2-(dimethylamino)guanosine	Nucleotide and its derivates	up		pme0239	2–furanoic acid	Organic acids	up		pmb2795	4-Methoxycinnamic acid	Hydroxycinnamoyl derivatives	up		pme3428	Esculin (6,7-Dihydroxycoumarin-6-glucoside)	Coumarins	up
pme3160	D-Glucose 6-phosphate	Carbohydrates	down		pmb0464	Aspartic acid di-O-glucoside	Amino acid derivatives	up		pme0274	6-Aminocaproic acid	Organic acids	up		pme0299	Cinnamic acid	Hydroxycinnamoyl derivatives	up		pmb0964	iP7G	Nucleotide and its derivates	up
pmb3094	Esculetin O-quinacyl esculetin O-quinic acid	Coumarins	down		pmb2673	3-(6-Hydroxy-3,4-dioxo-1,5-cyclohexadien-1-yl)-L-alanine	Amino acid derivatives	up		pme0486	Methylmalonic acid	Organic acids	up		pme0305	Ferulic acid	Hydroxycinnamoyl derivatives	up		pmb0981	Adenosine 5'-monophosphate	Nucleotide and its derivates	up
pme3484	Myricetin 3-O-galactoside	Flavonol	down		pme0066	Guanidineacetic acid	Amino acid derivatives	up		pme1830	Succinic acid	Organic acids	up		pme0418	3-(4-Hydroxyphenyl)propionic acid	Hydroxycinnamoyl derivatives	up		pmc0274	6-Methylmercaptopurine	Nucleotide and its derivates	up
pmb0514	Adenosine 3'-monophosphate	Nucleotide and its derivates	down		pme0122	N6-Acetyl-L-lysine	Amino acid derivatives	up		pme2033	L(-)-Malic acid	Organic acids	up		pme0428	3,4,5-Trimethoxycinnamic acid	Hydroxycinnamoyl derivatives	up		pme1692	Inosine 5'-monophosphate	Nucleotide and its derivates	up
pme0230	Adenosine	Nucleotide and its derivates	down		pme0132	Asp-phe	Amino acid derivatives	up		pme2050	Citric acid	Organic acids	up		pme1436	p-Coumaric acid	Hydroxycinnamoyl derivatives	up		pme3104	1-Methyladenine	Nucleotide and its derivates	up
pme1692	Inosine 5'-monophosphate	Nucleotide and its derivates	down		pme0174	N-Propionylglycine	Amino acid derivatives	up		pme2652	(R)-lipoic acid	Organic acids	up		pme0006	L-Proline	Amino acids	up		pme3184	2'-Deoxyadenosine-5'-monophosphate	Nucleotide and its derivates	up
pme3961	Deoxyadenosine	Nucleotide and its derivates	down		pme0253	N-Acetyl-l-leucine	Amino acid derivatives	up		pme3096	Aminomalonic acid	Organic acids	up		pme0020	L-Phenylalanine	Amino acids	up		pma6561	Caffeic acid O-glucoside	Hydroxycinnamoyl derivatives	up
pmb2657	Argininosuccinate	Organic acids	down		pme1225	5-Hydroxy-L-tryptophan	Amino acid derivatives	up		pme3207	trans,trans-Muconic acid	Organic acids	up		pme0026	L-(+)-Lysine	Amino acids	up		pmb0423	Hydroxy-methoxycinnamate	Hydroxycinnamoyl derivatives	up
pmb3101	2-Isopropylmalate	Organic acids	down		pme1712	L-Saccharopine	Amino acid derivatives	up		pme0066	Guanidineacetic acid	Amino acid derivatives	up		pme0039	L-Valine	Amino acids	up		pmb0478	Coumarin O-rutinoside	Hydroxycinnamoyl derivatives	up
pmb0766	Azoxystrobin acid	Others	down		pme2427	N-Acetyl-L-tyrosine	Amino acid derivatives	up		pme0122	N6-Acetyl-L-lysine	Amino acid derivatives	up		pme0193	L-Glutamine	Amino acids	up		pmb2620	3,4-Dimethoxycinnamic acid	Hydroxycinnamoyl derivatives	up
pmb0767	D-erythro-Dihydrosphingosine	Others	down		pmb0751	5-O-p-Coumaroyl shikimic acid	Quinate and its derivatives	down		pme0132	Asp-phe	Amino acid derivatives	up		pme0195	L-Cysteine	Amino acids	up		pmb2936	Disinapoyl hexoside	Hydroxycinnamoyl derivatives	up
pmb1452	N-Lauryldiethanolamine	Others	down		pmb3075	3-O-p-Coumaroyl shikimic acid	Quinate and its derivatives	down		pme0138	Nα-Acetyl-L-glutamine	Amino acid derivatives	up		pme1002	L-Tyramine	Amino acids	up		pme0299	Cinnamic acid	Hydroxycinnamoyl derivatives	up
pmb1490	Oryzalexin E	Terpenoids	down		pme0220	Methyl jasmonate	Phytohormones	down		pme0174	N-Propionylglycine	Amino acid derivatives	up		pme2634	Dl-Norvaline	Amino acids	up		pme1436	p-Coumaric acid	Hydroxycinnamoyl derivatives	up
pma2172	Cinnamoyl tyramine	Tryptamine derivatives	down		pme1654	(+)-Jasmonic acid (JA)	Phytohormones	down		pme0253	N-Acetyl-l-leucine	Amino acid derivatives	up		pmb0514	Adenosine 3'-monophosphate	Nucleotide and its derivates	up		pme1646	Pinoresinol	Hydroxycinnamoyl derivatives	up
pmb0772	N-Cinnamoyl serotonin	Tryptamine derivatives	down		pme2074	N-[(-)-Jasmonoyl]-(L)-Isoleucine (JA-L-Ile)	Phytohormones	down		pme1225	5-Hydroxy-L-tryptophan	Amino acid derivatives	up		pmb0964	iP7G	Nucleotide and its derivates	up		pme3246	Coniferin	Hydroxycinnamoyl derivatives	up
					pmb3101	2-Isopropylmalate	Organic acids	down		pme1712	L-Saccharopine	Amino acid derivatives	up		pmb0981	Adenosine 5'-monophosphate	Nucleotide and its derivates	up		pma1839	N-sinapoyl cadaverine	Phenolamides	up
					pme2541	α-Hydroxyisobutyric acid	Organic acids	down		pme2602	O-Phospho-L-serine	Amino acid derivatives	up		pmb4344	Guanosine 5'-monophosphate	Nucleotide and its derivates	up		pmb0130	N-Acetyl tryptamine	Phenolamides	up
					pme3346	5-hydroxyhexanoic acid	Organic acids	down		pme2735	S-(5'-Adenosyl)-L-methionine	Amino acid derivatives	up		pmc0274	6-Methylmercaptopurine	Nucleotide and its derivates	up		pmb0500	N',N""-p-coumaroyl-feruloyl putrescine	Phenolamides	up
					pmb2388	LysoPC 18:0 (2n isomer)	Lipids_Glycerophospholipids	down		pme3825	3,4-Dihydroxy-DL-phenylalanine	Amino acid derivatives	up		pme1692	Inosine 5'-monophosphate	Nucleotide and its derivates	up		pmb0501	Agmatine	Phenolamides	up
					pmb3894	Di-O-methylquercetin	Flavonol	down		pmb0514	Adenosine 3'-monophosphate	Nucleotide and its derivates	up		pme3104	1-Methyladenine	Nucleotide and its derivates	up		pmb0771	N-Feruloyl tyramine	Phenolamides	up
					pme1580	Eriodictyol	Flavanone	down		pmb0981	Adenosine 5'-monophosphate	Nucleotide and its derivates	up		pme3184	2'-Deoxyadenosine-5'-monophosphate	Nucleotide and its derivates	up		pmb0896	N'-Feruloyl putrescine	Phenolamides	up
					pme0007	L-Citrulline	Amino acids	down		pmb4344	Guanosine 5'-monophosphate	Nucleotide and its derivates	up		pme3188	Uridine 5'-monophosphate	Nucleotide and its derivates	up		pmb0907	N-Feruloyl putrescine	Phenolamides	up
					pme0075	N-Acetyl-L-glutamic acid	Amino acid derivatives	down		pmc0066	2'-Deoxyinosine-5'-monophosphate	Nucleotide and its derivates	up		pmb0130	N-Acetyl tryptamine	Phenolamides	up		pmb2893	N-p-Coumaroyl hydroxyagmatine	Phenolamides	up
					pme1261	Pantothenol	Alcohols and polyols	down		pme1692	Inosine 5'-monophosphate	Nucleotide and its derivates	up		pmb0492	N',N"",N""'-p-coumaroyl-cinnamoyl-caffeoyl spermidine	Phenolamides	up		pme2693	N-Acetylputrescine	Phenolamides	up
										pme2746	Flavin adenine dinucleotide (FAD)	Nucleotide and its derivates	up		pmb0493	N'-p-Coumaroyl agmatine	Phenolamides	up		pme0004	L-Homocitrulline	Amino acids	up
										pme3007	Uridine 5’-diphosphate	Nucleotide and its derivates	up		pmb0500	N',N""-p-coumaroyl-feruloyl putrescine	Phenolamides	up		pme0006	L-Proline	Amino acids	up
										pme3104	1-Methyladenine	Nucleotide and its derivates	up		pmb0501	Agmatine	Phenolamides	up		pme0020	L-Phenylalanine	Amino acids	up
										pme3174	Cytidine 5'-monophosphate (Cytidylic acid)	Nucleotide and its derivates	up		pmb0771	N-Feruloyl tyramine	Phenolamides	up		pme0026	L-(+)-Lysine	Amino acids	up
										pme3188	Uridine 5'-monophosphate	Nucleotide and its derivates	up		pmb0896	N'-Feruloyl putrescine	Phenolamides	up		pme0039	L-Valine	Amino acids	up
										pme3965	2-(dimethylamino)guanosine	Nucleotide and its derivates	up		pmb0907	N-Feruloyl putrescine	Phenolamides	up		pme0193	L-Glutamine	Amino acids	up
										pme2256	D-Arabitol	Alcohols and polyols	down		pme2693	N-Acetylputrescine	Phenolamides	up		pme0195	L-Cysteine	Amino acids	up
										pme0007	L-Citrulline	Amino acids	down		pmb2826	Citramalate	Organic acids	up		pme1002	L-Tyramine	Amino acids	up
										pme3367	6-MethylCoumarin	Coumarins	down		pme0234	Kynurenic acid	Organic acids	up		pme1210	L-Methionine	Amino acids	up
										pme2836	5-Hydroxytryptophol	Indole derivatives	down		pme0249	Azelaic acid	Organic acids	up		pme2634	Dl-Norvaline	Amino acids	up
										pmb0128	delta-Tridecalactone	Lipids_Fatty acids	down		pme0250	Azelaic Acid	Organic acids	up		pmb2826	Citramalate	Organic acids	up
										pmb0751	5-O-p-Coumaroyl shikimic acid	Quinate and its derivatives	down		pme0272	Benzoylformic acid	Organic acids	up		pme0272	Benzoylformic acid	Organic acids	up
										pmb1490	Oryzalexin E	Terpenoids	down		pme0274	6-Aminocaproic acid	Organic acids	up		pme0274	6-Aminocaproic acid	Organic acids	up
										pmb2653	D(+)-Melezitose O-rhamnoside	Carbohydrates	down		pme1730	D-Erythronolactone	Organic acids	up		pme0486	Methylmalonic acid	Organic acids	up
										pme2019	DL-Arabinose	Carbohydrates	down		pme2033	L(-)-Malic acid	Organic acids	up		pme1711	3-Hydroxy-3-methyl butyric acid	Organic acids	up
										pmb0686	Eriodictyol O-malonylhexoside	Flavanone	down		pme2129	(S)-(-)-2-Hydroxyisocaproic acid	Organic acids	up		pme1730	D-Erythronolactone	Organic acids	up
										pme1580	Eriodictyol	Flavanone	down		pme2652	(R)-lipoic acid	Organic acids	up		pme1830	Succinic acid	Organic acids	up
										pma6639	Isorhamnetin O-hexoside	Flavonol	down		pme3096	Aminomalonic acid	Organic acids	up		pme2033	L(-)-Malic acid	Organic acids	up
										pmb3894	Di-O-methylquercetin	Flavonol	down		pme3207	trans,trans-Muconic acid	Organic acids	up		pme2050	Citric acid	Organic acids	up
										pmb0165	LysoPC 16:1	Lipids_Glycerophospholipids	down		pmb0464	Aspartic acid di-O-glucoside	Amino acid derivatives	up		pme2652	(R)-lipoic acid	Organic acids	up
										pmb3132	LysoPE 18:1 (2n isomer)	Lipids_Glycerophospholipids	down		pme0025	L-Kynurenine	Amino acid derivatives	up		pme3096	Aminomalonic acid	Organic acids	up
										pmb0764	4-Methyl-5-thiazoleethanol	Others	down		pme0066	Guanidineacetic acid	Amino acid derivatives	up		pmb0464	Aspartic acid di-O-glucoside	Amino acid derivatives	up
										pme0516	Inositol	Others	down		pme0122	N6-Acetyl-L-lysine	Amino acid derivatives	up		pmb2591	Acetyl tryptophan	Amino acid derivatives	up
										pma2172	Cinnamoyl tyramine	Tryptamine derivatives	down		pme0132	Asp-phe	Amino acid derivatives	up		pmb3649	L-Cysteinyl-L-leucylglycyl-L-alanylglycylglycyl-L-alanylglycyl-L-cysteine	Amino acid derivatives	up
										pmb0772	N-Cinnamoyl serotonin	Tryptamine derivatives	down		pme0174	N-Propionylglycine	Amino acid derivatives	up		pme0025	L-Kynurenine	Amino acid derivatives	up
										pmb0800	Niacinamide	Vitamins	down		pme0253	N-Acetyl-l-leucine	Amino acid derivatives	up		pme0066	Guanidineacetic acid	Amino acid derivatives	up
										pme2165	Orotic acid	Vitamins	down		pme1225	5-Hydroxy-L-tryptophan	Amino acid derivatives	up		pme0120	5-Aminovaleric acid	Amino acid derivatives	up
										pma6415	Kinetin	Phytohormones	down		pme1313	N'-Formylkynurenine	Amino acid derivatives	up		pme0122	N6-Acetyl-L-lysine	Amino acid derivatives	up
										pme0220	Methyl jasmonate	Phytohormones	down		pme1712	L-Saccharopine	Amino acid derivatives	up		pme0124	Glycyl-L-proline	Amino acid derivatives	up
										pme1654	(+)-Jasmonic acid (JA)	Phytohormones	down		pme2427	N-Acetyl-L-tyrosine	Amino acid derivatives	up		pme0138	Nα-Acetyl-L-glutamine	Amino acid derivatives	up
										pme2074	N-[(-)-Jasmonoyl]-(L)-Isoleucine (JA-L-Ile)	Phytohormones	down		pme2602	O-Phospho-L-serine	Amino acid derivatives	up		pme0174	N-Propionylglycine	Amino acid derivatives	up
										pmb0829	Phosphoric acid	Organic acids	down		pme2698	Phe-Phe	Amino acid derivatives	up		pme0253	N-Acetyl-l-leucine	Amino acid derivatives	up
										pmb2657	Argininosuccinate	Organic acids	down		pme2735	S-(5'-Adenosyl)-L-methionine	Amino acid derivatives	up		pme1225	5-Hydroxy-L-tryptophan	Amino acid derivatives	up
										pmb3101	2-Isopropylmalate	Organic acids	down		pmb0165	LysoPC 16:1	Lipids_Glycerophospholipids	up		pme1712	L-Saccharopine	Amino acid derivatives	up
										pme2541	α-Hydroxyisobutyric acid	Organic acids	down		pmb0852	LysoPC 18:2	Lipids_Glycerophospholipids	up		pme2427	N-Acetyl-L-tyrosine	Amino acid derivatives	up
										pme3011	γ-aminobutyric acid	Organic acids	down		pmb0854	LysoPC 18:3	Lipids_Glycerophospholipids	up		pme2602	O-Phospho-L-serine	Amino acid derivatives	up
										pme3346	5-hydroxyhexanoic acid	Organic acids	down		pmb0866	LysoPC 14:0	Lipids_Glycerophospholipids	up		pme2698	Phe-Phe	Amino acid derivatives	up
										pme0075	N-Acetyl-L-glutamic acid	Amino acid derivatives	down		pmb0882	LysoPC 18:1	Lipids_Glycerophospholipids	up		pme2735	S-(5'-Adenosyl)-L-methionine	Amino acid derivatives	up
										pme0113	γ-Glu-Cys	Amino acid derivatives	down		pmb2260	LysoPC 15:1	Lipids_Glycerophospholipids	up		pme3038	5-oxoproline	Amino acid derivatives	up
										pme1090	Glutathione reduced form	Amino acid derivatives	down		pmb2319	LysoPC 15:0	Lipids_Glycerophospholipids	up		pmb0426	5-Methoxy-N,N-dimethyltryptamine	Tryptamine derivatives	down
										pme1368	L-Pipecolic acid	Amino acid derivatives	down		pmb2388	LysoPC 18:0 (2n isomer)	Lipids_Glycerophospholipids	up		pme2292	Putrescine	Phenolamides	down
										pme2560	N-Acetylaspartate	Amino acid derivatives	down		pmb2406	LysoPC 17:0	Lipids_Glycerophospholipids	up		pmd0145	LysoPC 20:1	Lipids_Glycerophospholipids	down
										pme2770	L-Cystathionine	Amino acid derivatives	down		pmc0960	LysoPC 20:4	Lipids_Glycerophospholipids	up		pme3210	Genistein 7-O-Glucoside (Genistin)	Isoflavone	down
										pme2914	3-Hydroxy-3-methylpentane-1,5-dioic acid	Amino acid derivatives	down		pmd0130	LysoPC 14:0 (2n isomer)	Lipids_Glycerophospholipids	up		pme0413	Vanillin	Benzoic acid derivatives	down
										pmb0202	Xanthine	Nucleotide and its derivates	down		pmd0132	LysoPC 16:0 (2n isomer)	Lipids_Glycerophospholipids	up		pmb0800	Niacinamide	Vitamins	down
										pmc0304	Succinyladenosine	Nucleotide and its derivates	down		pmd0136	LysoPC 18:0	Lipids_Glycerophospholipids	up		pme1949	Riboflavin	Vitamins	down
										pme0031	Thymine	Nucleotide and its derivates	down		pmd0160	LysoPE 16:0 (2n isomer)	Lipids_Glycerophospholipids	up		pme2165	Orotic acid	Vitamins	down
										pme0264	Thymidine	Nucleotide and its derivates	down		pme2256	D-Arabitol	Alcohols and polyols	down		pme0516	Inositol	Others	down
										pme1063	Uridine	Nucleotide and its derivates	down		pme3210	Genistein 7-O-Glucoside (Genistin)	Isoflavone	down		pme1173	Allopurinol	Others	down
										pme1184	Deoxyguanosine	Nucleotide and its derivates	down		pmb2222	Phytocassane C	Terpenoids	down		pmb0128	delta-Tridecalactone	Lipids_Fatty acids	down
										pme2776	2'-Deoxyinosine	Nucleotide and its derivates	down		pma6270	sn-Glycero-3-phosphocholine	Cholines	down		pmb0885	4-oxo-9Z,11Z,13E,15E-octadecatetraenoic acid	Lipids_Fatty acids	down
										pme3336	N6-Succinyl Adenosine	Nucleotide and its derivates	down		pmb1754	O-Phosphocholine	Cholines	down		pmb0714	Tricin 4'-O-(β-guaiacylglyceryl) ether 5-O-hexoside	Flavonolignan	down
										pme3838	Guanosine 3',5'-cyclic monophosphate	Nucleotide and its derivates	down		pmb3093	6,7-dihydroxycoumarin 7-O-quinic acid	Coumarins	down		pmb1270	Tricin 4'-O-(β-guaiacylglyceryl) ether 5-O-hexosyl-O-hexoside	Flavonolignan	down
										pme3961	Deoxyadenosine	Nucleotide and its derivates	down		pme3367	6-MethylCoumarin	Coumarins	down		pma6639	Isorhamnetin O-hexoside	Flavonol	down
															pma6639	Isorhamnetin O-hexoside	Flavonol	down		pmb0595	Isorhamnetin 5-O-hexoside	Flavonol	down
															pme3268	Kaempferol 3-O-galactoside (Trifolin)	Flavonol	down		pmb3093	6,7-dihydroxycoumarin 7-O-quinic acid	Coumarins	down
															pmb0128	delta-Tridecalactone	Lipids_Fatty acids	down		pme3367	6-MethylCoumarin	Coumarins	down
															pmb2221	4-Hydroxysphinganine	Lipids_Fatty acids	down		pma6270	sn-Glycero-3-phosphocholine	Cholines	down
															pme0516	Inositol	Others	down		pmb1754	O-Phosphocholine	Cholines	down
															pme1173	Allopurinol	Others	down		pma6415	Kinetin	Phytohormones	down
															pmb0489	N-hexosyl-p-coumaroyl putrescine	Phenolamides	down		pmb3142	Salicylic acid O-glucoside	Phytohormones	down
															pme2292	Putrescine	Phenolamides	down		pme2060	N6-Isopentenyladenine (iP)	Phytohormones	down
															pma6415	Kinetin	Phytohormones	down		pme0007	L-Citrulline	Amino acids	down
															pmb3142	Salicylic acid O-glucoside	Phytohormones	down		pme0015	L-(-)-Cystine	Amino acids	down
															pme0007	L-Citrulline	Amino acids	down		pme0226	L-Asparagine	Amino acids	down
															pme0015	L-(-)-Cystine	Amino acids	down		pmb2507	2-Deoxyribose 1-phosphate	Carbohydrates	down
															pme0226	L-Asparagine	Amino acids	down		pme0500	D(+)-Melezitose	Carbohydrates	down
															pmb2507	2-Deoxyribose 1-phosphate	Carbohydrates	down		pme2253	L-Gulonic-γ-lactone	Carbohydrates	down
															pme2253	L-Gulonic-γ-lactone	Carbohydrates	down		pme3160	D-Glucose 6-phosphate	Carbohydrates	down
															pme3705	D-glucoronic acid	Carbohydrates	down		pma1108	Apigenin C-glucoside	Flavone C-glycosides	down
															pme0377	Naringenin	Flavanone	down		pmb0652	C-hexosyl-apigenin O-pentoside	Flavone C-glycosides	down
															pme1580	Eriodictyol	Flavanone	down		pmb0672	6-C-hexosyl-apigenin O-feruloylhexoside	Flavone C-glycosides	down
															pme2960	Naringenin chalcone	Flavanone	down		pmb1108	Luteolin 6-C-hexoside 8-C-hexosyl-O-hexoside	Flavone C-glycosides	down
															pmb0475	Gallic acid O-feruloyl-O-hexosyl-O-hexoside	Hydroxycinnamoyl derivatives	down		pme0374	Isovitexin	Flavone C-glycosides	down
															pmb2933	Caftaric acid	Hydroxycinnamoyl derivatives	down		pmb0686	Eriodictyol O-malonylhexoside	Flavanone	down
															pme1424	Coniferylaldehyde	Hydroxycinnamoyl derivatives	down		pme0377	Naringenin	Flavanone	down
															pmb0952	Thiamine	Vitamins	down		pme1600	7-O-Methyleriodictyol	Flavanone	down
															pme1949	Riboflavin	Vitamins	down		pme2960	Naringenin chalcone	Flavanone	down
															pme2165	Orotic acid	Vitamins	down		pme3440	Butein	Flavanone	down
															pmb0848	LysoPC 16:1 (2n isomer)	Lipids_Glycerophospholipids	down		pmb0404	Arabidopyl shikimic acid	Organic acids	down
															pmb0859	LysoPC 18:1 (2n isomer)	Lipids_Glycerophospholipids	down		pmb0829	Phosphoric acid	Organic acids	down
															pmb0877	LysoPE 18:1	Lipids_Glycerophospholipids	down		pmb2657	Argininosuccinate	Organic acids	down
															pmb3132	LysoPE 18:1 (2n isomer)	Lipids_Glycerophospholipids	down		pme1851	Creatine	Organic acids	down
															pmb0750	Neochlorogenic acid (5-O-Caffeoylquinic acid)	Quinate and its derivatives	down		pme2541	α-Hydroxyisobutyric acid	Organic acids	down
															pmb3062	Eudesmoyl quinic acid	Quinate and its derivatives	down		pme2761	4-Hydroxy-2-oxoglutaric acid	Organic acids	down
															pmb3068	1-O-p-Coumaroyl quinic acid	Quinate and its derivatives	down		pmb0108	Feruloyl syringic acid	Hydroxycinnamoyl derivatives	down
															pme2901	1-O-Caffeoyl quinic acid	Quinate and its derivatives	down		pmb0142	Caffeic aldehyde	Hydroxycinnamoyl derivatives	down
															pma6254	C-hexosyl-apigenin O-caffeoylhexoside	Flavone C-glycosides	down		pmb0475	Gallic acid O-feruloyl-O-hexosyl-O-hexoside	Hydroxycinnamoyl derivatives	down
															pmb0672	6-C-hexosyl-apigenin O-feruloylhexoside	Flavone C-glycosides	down		pme1424	Coniferylaldehyde	Hydroxycinnamoyl derivatives	down
															pmb0680	C-hexosyl-apigenin O-p-coumaroylhexoside	Flavone C-glycosides	down		pme3443	Sinapinaldehyde	Hydroxycinnamoyl derivatives	down
															pmb0684	C-hexosyl-luteolin O-sinapic acid	Flavone C-glycosides	down		pme3459	Cafestol	Hydroxycinnamoyl derivatives	down
															pmb3023	Eriodictyol C-hexoside	Flavone C-glycosides	down		pma3724	1-O-Feruloyl quinic acid	Quinate and its derivatives	down
															pmb0160	MAG (18:3) isomer5	Lipids_Glycerolipids	down		pmb0749	O-Feruloyl quinic acid	Quinate and its derivatives	down
															pmb0161	DGMG (18:2) isomer1	Lipids_Glycerolipids	down		pmb0750	Neochlorogenic acid (5-O-Caffeoylquinic acid)	Quinate and its derivatives	down
															pmb0890	MAG (18:2)	Lipids_Glycerolipids	down		pmb0752	3-O-Feruloyl quinic acid	Quinate and its derivatives	down
															pmb2251	DGMG (18:1)	Lipids_Glycerolipids	down		pmb2554	5-O-Feruloyl quinic acid glucoside	Quinate and its derivatives	down
															pmb2363	MAG (18:1) isomer1	Lipids_Glycerolipids	down		pmb2833	3-O-Feruloyl quinic acid glucoside	Quinate and its derivatives	down
															pmb0714	Tricin 4'-O-(β-guaiacylglyceryl) ether 5-O-hexoside	Flavonolignan	down		pmb3068	1-O-p-Coumaroyl quinic acid	Quinate and its derivatives	down
															pmb0723	Tricin 4'-O-(β-guaiacylglyceryl) ether O-hexoside	Flavonolignan	down		pme2901	1-O-Caffeoyl quinic acid	Quinate and its derivatives	down
															pmb0745	Tricin 4'-O-syringyl alcohol	Flavonolignan	down		pmb2561	N-Acetylmethionine	Amino acid derivatives	down
															pmb1270	Tricin 4'-O-(β-guaiacylglyceryl) ether 5-O-hexosyl-O-hexoside	Flavonolignan	down		pmb2855	L-Glutamine O-hexside	Amino acid derivatives	down
															pmb1312	Tricin 4'-O-(β-guaiacylglyceryl) ether 7-O-hexoside	Flavonolignan	down		pmb3264	Glutathione oxidized	Amino acid derivatives	down
															pmb1466	Tricin 4'-O-syringic acid	Flavonolignan	down		pme0075	N-Acetyl-L-glutamic acid	Amino acid derivatives	down
															pmb3049	Tricin 4'-O-(syringyl alcohol) ether 7-O-hexoside	Flavonolignan	down		pme0113	γ-Glu-Cys	Amino acid derivatives	down
															pmb0530	Nicotinic acid adenine dinucleotide	Nucleotide and its derivates	down		pme1090	Glutathione reduced form	Amino acid derivatives	down
															pmb2922	Uridine 5'-diphospho-D-glucose	Nucleotide and its derivates	down		pme1368	L-Pipecolic acid	Amino acid derivatives	down
															pmc0066	2'-Deoxyinosine-5'-monophosphate	Nucleotide and its derivates	down		pme2560	N-Acetylaspartate	Amino acid derivatives	down
															pme1063	Uridine	Nucleotide and its derivates	down		pme2914	3-Hydroxy-3-methylpentane-1,5-dioic acid	Amino acid derivatives	down
															pme1119	Inosine	Nucleotide and its derivates	down		pme3382	N-Acetylthreonine	Amino acid derivatives	down
															pme1373	2'-Deoxycytidine-5'-monophosphate	Nucleotide and its derivates	down		pmb0202	Xanthine	Nucleotide and its derivates	down
															pme3336	N6-Succinyl Adenosine	Nucleotide and its derivates	down		pmb0530	Nicotinic acid adenine dinucleotide	Nucleotide and its derivates	down
															pme3982	Hypoxanthine-9-β-D-arabinofuranoside	Nucleotide and its derivates	down		pmb2922	Uridine 5'-diphospho-D-glucose	Nucleotide and its derivates	down
															pmb2561	N-Acetylmethionine	Amino acid derivatives	down		pmc0066	2'-Deoxyinosine-5'-monophosphate	Nucleotide and its derivates	down
															pmb2855	L-Glutamine O-hexside	Amino acid derivatives	down		pmc0304	Succinyladenosine	Nucleotide and its derivates	down
															pmb3264	Glutathione oxidized	Amino acid derivatives	down		pme0031	Thymine	Nucleotide and its derivates	down
															pme0075	N-Acetyl-L-glutamic acid	Amino acid derivatives	down		pme1063	Uridine	Nucleotide and its derivates	down
															pme0113	γ-Glu-Cys	Amino acid derivatives	down		pme1107	Guanine	Nucleotide and its derivates	down
															pme1090	Glutathione reduced form	Amino acid derivatives	down		pme1119	Inosine	Nucleotide and its derivates	down
															pme1242	S-(methyl)glutathione	Amino acid derivatives	down		pme1373	2'-Deoxycytidine-5'-monophosphate	Nucleotide and its derivates	down
															pme1368	L-Pipecolic acid	Amino acid derivatives	down		pme1474	5'-Deoxy-5'-(methylthio)adenosine	Nucleotide and its derivates	down
															pme2560	N-Acetylaspartate	Amino acid derivatives	down		pme3336	N6-Succinyl Adenosine	Nucleotide and its derivates	down
															pme2770	L-Cystathionine	Amino acid derivatives	down		pme3982	Hypoxanthine-9-β-D-arabinofuranoside	Nucleotide and its derivates	down
															pme2914	3-Hydroxy-3-methylpentane-1,5-dioic acid	Amino acid derivatives	down		pma6586	Tricin O-glycerylhexoside	Flavone	down
															pme3033	N,N-Dimethylglycine	Amino acid derivatives	down		pmb0601	Chrysoeriol O-hexosyl-O-pentoside	Flavone	down
															pme3382	N-Acetylthreonine	Amino acid derivatives	down		pmb0603	Chrysoeriol O-hexosyl-O-hexoside	Flavone	down
															pmb0404	Arabidopyl shikimic acid	Organic acids	down		pmb0605	Apigenin 7-O-glucoside (Cosmosiin)	Flavone	down
															pmb0829	Phosphoric acid	Organic acids	down		pmb0713	Tricin 7-O-hexosyl-O-hexoside	Flavone	down
															pmb2657	Argininosuccinate	Organic acids	down		pmb0732	Tricin 5-O-feruloylhexoside	Flavone	down
															pmb2867	Kynurenic acid O-hexside	Organic acids	down		pmb0739	Tricin O-hexosyl-O-syringin alcohol	Flavone	down
															pme0207	3-Hydroxybutyrate	Organic acids	down		pmb2954	Luteolin O-hexosyl-O-hexosyl-O-hexoside	Flavone	down
															pme0239	2–furanoic acid	Organic acids	down		pmb2978	Apigenin O-hexosyl-O-pentoside	Flavone	down
															pme0267	2-Methylsuccinic acid	Organic acids	down		pmb3000	Chrysoeriol O-acetylhexoside	Flavone	down
															pme1851	Creatine	Organic acids	down		pmb3041	Tricin O-saccharic acid	Flavone	down
															pme2277	3-Aminosalicylic acid	Organic acids	down		pme0332	Apigenin 7-O-neohesperidoside (Rhoifolin)	Flavone	down
															pme2541	α-Hydroxyisobutyric acid	Organic acids	down		pme0367	Apigenin 7-rutinoside (Isorhoifolin)	Flavone	down
															pme3011	γ-aminobutyric acid	Organic acids	down		pme3475	Butin	Flavone	down
															pme3034	ethylmalonate	Organic acids	down
															pme3154	(Rs)-Mevalonic acid	Organic acids	down
															pma6586	Tricin O-glycerylhexoside	Flavone	down
															pmb0574	Luteolin O-hexoside O-feruloylpentoside	Flavone	down
															pmb0578	Luteolin O-sinapoylhexoside	Flavone	down
															pmb0605	Apigenin 7-O-glucoside (Cosmosiin)	Flavone	down
															pmb0732	Tricin 5-O-feruloylhexoside	Flavone	down
															pmb0735	Tricin O-glucuronic acid	Flavone	down
															pmb0739	Tricin O-hexosyl-O-syringin alcohol	Flavone	down
															pmb2954	Luteolin O-hexosyl-O-hexosyl-O-hexoside	Flavone	down
															pmb3000	Chrysoeriol O-acetylhexoside	Flavone	down
															pmb3007	Chrysoeriol O-glucuronic acid	Flavone	down
															pmb3032	Tricin O-malonyl rhamnoside	Flavone	down
															pmb3042	Tricin 5-O-hexoside	Flavone	down
															pme0332	Apigenin 7-O-neohesperidoside (Rhoifolin)	Flavone	down
															pme0367	Apigenin 7-rutinoside (Isorhoifolin)	Flavone	down
															pme2457	Luteolin 7-O-glucoside (Cynaroside)	Flavone	down
															pme3475	Butin	Flavone	down
															pme3509	7,4'-Dihydroxyflavone	Flavone	down

## Sheet: Supplementary Table 4
	Cultivar 0226 2h					Cultivar 0226 8h					Cultivar 0226 24h				Cultivar 0226 48h					Cultivar 0226 72h
Index	Compounds	Class	Type		Index	Compounds	Class	Type		Index	Compounds	Class	Type	Index	Compounds	Class	type		Index	Compounds	Class	Type
pmb4344	Guanosine 5'-monophosphate	Nucleotide and its derivates	up		pma0249	Selgin 5-O-hexoside	Flavone	up		pmb0952	Thiamine	Vitamins	up	pma0461	14,15-Dehydrocrepenynic acid	Lipids_Fatty acids	up		pma0134	D(-)-Threose	Carbohydrates	up
pmc0066	2'-Deoxyinosine-5'-monophosphate	Nucleotide and its derivates	up		pma0948	Hydroxyphenethylamine	Others	up		pme1709	Nicotinic Acid Methyl Ester (Methyl Nicotinate)	Vitamins	up	pma2405	Feruloylcholine	Cholines	up		pma2172	Cinnamoyl tyramine	Tryptamine derivatives	up
pme1119	Inosine	Nucleotide and its derivates	up		pma1303	LysoPC 16:2	Lipids_Glycerophospholipids	up		pme2111	L-ascorbate	Vitamins	up	pma3606	9-Hydroxy-(10E,12Z,15Z)-octadecatrienoic acid	Lipids_Fatty acids	up		pma2405	Feruloylcholine	Cholines	up
pme3838	Guanosine 3',5'-cyclic monophosphate	Nucleotide and its derivates	up		pma6558	Velutin	Flavone	up		pma2172	Cinnamoyl tyramine	Tryptamine derivatives	up	pma6558	Velutin	Flavone	up		pma6558	Velutin	Flavone	up
pme3965	2-(dimethylamino)guanosine	Nucleotide and its derivates	up		pma6638	O-methylChrysoeriol 7-O-hexoside	Flavone	up		pmb0772	N-Cinnamoyl serotonin	Tryptamine derivatives	up	pmb0130	N-Acetyl tryptamine	Phenolamides	up		pma6561	Caffeic acid O-glucoside	Hydroxycinnamoyl derivatives	up
pme3982	Hypoxanthine-9-β-D-arabinofuranoside	Nucleotide and its derivates	up		pmb0197	N2-methylguanosine	Nucleotide and its derivates	up		pmb1490	Oryzalexin E	Terpenoids	up	pmb0163	DGMG (18:2) isomer3	Lipids_Glycerolipids	up		pmb0130	N-Acetyl tryptamine	Phenolamides	up
pme2244	3-Indolepropionic acid	Indole derivatives	up		pmb0242	Sinapoylcholine	Cholines	up		pme1651	Indole 3-acetic acid (IAA)	Phytohormones	up	pmb0165	LysoPC 16:1	Lipids_Glycerophospholipids	up		pmb0163	DGMG (18:2) isomer3	Lipids_Glycerolipids	up
pme2607	5-Hydroxyindole-3-acetic acid	Indole derivatives	up		pmb0287	MAG (18:4) isomer2	Lipids_Glycerolipids	up		pme2072	(+)-cis,trans-Abscisic acid (ABA)	Phytohormones	up	pmb0464	Aspartic acid di-O-glucoside	Amino acid derivatives	up		pmb0165	LysoPC 16:1	Lipids_Glycerophospholipids	up
pme2836	5-Hydroxytryptophol	Indole derivatives	up		pmb0464	Aspartic acid di-O-glucoside	Amino acid derivatives	up		pmb0493	N'-p-Coumaroyl agmatine	Phenolamides	up	pmb0492	N',N"",N""'-p-coumaroyl-cinnamoyl-caffeoyl spermidine	Phenolamides	up		pmb0423	Hydroxy-methoxycinnamate	Hydroxycinnamoyl derivatives	up
pme1654	(+)-Jasmonic acid (JA)	Phytohormones	up		pmb0500	N',N""-p-coumaroyl-feruloyl putrescine	Phenolamides	up		pmb0500	N',N""-p-coumaroyl-feruloyl putrescine	Phenolamides	up	pmb0493	N'-p-Coumaroyl agmatine	Phenolamides	up		pmb0464	Aspartic acid di-O-glucoside	Amino acid derivatives	up
pme2072	(+)-cis,trans-Abscisic acid (ABA)	Phytohormones	up		pmb0501	Agmatine	Phenolamides	up		pmb0501	Agmatine	Phenolamides	up	pmb0500	N',N""-p-coumaroyl-feruloyl putrescine	Phenolamides	up		pmb0478	Coumarin O-rutinoside	Hydroxycinnamoyl derivatives	up
pme2074	N-[(-)-Jasmonoyl]-(L)-Isoleucine (JA-L-Ile)	Phytohormones	up		pmb0514	Adenosine 3'-monophosphate	Nucleotide and its derivates	up		pmb0771	N-Feruloyl tyramine	Phenolamides	up	pmb0501	Agmatine	Phenolamides	up		pmb0492	N',N"",N""'-p-coumaroyl-cinnamoyl-caffeoyl spermidine	Phenolamides	up
pmb2826	Citramalate	Organic acids	up		pmb0767	D-erythro-Dihydrosphingosine	Others	up		pme2693	N-Acetylputrescine	Phenolamides	up	pmb0514	Adenosine 3'-monophosphate	Nucleotide and its derivates	up		pmb0493	N'-p-Coumaroyl agmatine	Phenolamides	up
pme3207	trans,trans-Muconic acid	Organic acids	up		pmb0771	N-Feruloyl tyramine	Phenolamides	up		pmb0302	2-Aminoethylphosphonate	Others	up	pmb0771	N-Feruloyl tyramine	Phenolamides	up		pmb0501	Agmatine	Phenolamides	up
pme2256	D-Arabitol	Alcohols and polyols	up		pmb0782	Piperidine	Alkaloids	up		pmb0767	D-erythro-Dihydrosphingosine	Others	up	pmb0782	Piperidine	Alkaloids	up		pmb0514	Adenosine 3'-monophosphate	Nucleotide and its derivates	up
pme2427	N-Acetyl-L-tyrosine	Amino acid derivatives	up		pmb0785	Isoquinoline	Alkaloids	up		pmb2826	Citramalate	Organic acids	up	pmb0785	Isoquinoline	Alkaloids	up		pmb0743	Tricin 7-O-β-guaiacylglycerol	Flavonolignan	up
pme2527	L(+)-Ornithine	Amino acids	up		pmb0848	LysoPC 16:1 (2n isomer)	Lipids_Glycerophospholipids	up		pme0274	6-Aminocaproic acid	Organic acids	up	pmb0818	Methoxyindoleacetic acid	Indole derivatives	up		pmb0751	5-O-p-Coumaroyl shikimic acid	Quinate and its derivatives	up
pmb2653	D(+)-Melezitose O-rhamnoside	Carbohydrates	up		pmb0863	LysoPC 16:2 (2n isomer)	Lipids_Glycerophospholipids	up		pme0486	Methylmalonic acid	Organic acids	up	pmb0852	LysoPC 18:2	Lipids_Glycerophospholipids	up		pmb0770	N-Feruloyl serotonin	Tryptamine derivatives	up
pmb0242	Sinapoylcholine	Cholines	up		pmb0883	LysoPE 18:0	Lipids_Glycerophospholipids	up		pme1730	D-Erythronolactone	Organic acids	up	pmb0854	LysoPC 18:3	Lipids_Glycerophospholipids	up		pmb0782	Piperidine	Alkaloids	up
pme3367	6-MethylCoumarin	Coumarins	up		pmb0981	Adenosine 5'-monophosphate	Nucleotide and its derivates	up		pme1830	Succinic acid	Organic acids	up	pmb0866	LysoPC 14:0	Lipids_Glycerophospholipids	up		pmb0785	Isoquinoline	Alkaloids	up
pmb0743	Tricin 7-O-β-guaiacylglycerol	Flavonolignan	up		pmb1490	Oryzalexin E	Terpenoids	up		pme2033	L(-)-Malic acid	Organic acids	up	pmb0876	LysoPE 16:0	Lipids_Glycerophospholipids	up		pmb0789	Pyridoxine O-glucoside	Vitamins	up
pmb2936	Disinapoyl hexoside	Hydroxycinnamoyl derivatives	up		pmb1574	Octadecadien-6-ynoic acid	Lipids_Fatty acids	up		pme2241	Citraconic acid	Organic acids	up	pmb0882	LysoPC 18:1	Lipids_Glycerophospholipids	up		pmb0818	Methoxyindoleacetic acid	Indole derivatives	up
pme1173	Allopurinol	Others	up		pmb2319	LysoPC 15:0	Lipids_Glycerophospholipids	up		pme3096	Aminomalonic acid	Organic acids	up	pmb0883	LysoPE 18:0	Lipids_Glycerophospholipids	up		pmb0852	LysoPC 18:2	Lipids_Glycerophospholipids	up
pmb0771	N-Feruloyl tyramine	Phenolamides	up		pmb2406	LysoPC 17:0	Lipids_Glycerophospholipids	up		pme3154	(Rs)-Mevalonic acid	Organic acids	up	pmb0885	4-oxo-9Z,11Z,13E,15E-octadecatetraenoic acid	Lipids_Fatty acids	up		pmb0874	LysoPE 18:2 (2n isomer)	Lipids_Glycerophospholipids	up
pme1709	Nicotinic Acid Methyl Ester (Methyl Nicotinate)	Vitamins	up		pmb2444	MAG (18:3) isomer1	Lipids_Glycerolipids	up		pme3207	trans,trans-Muconic acid	Organic acids	up	pmb0889	Punicic acid	Lipids_Fatty acids	up		pmb0882	LysoPC 18:1	Lipids_Glycerophospholipids	up
					pmb2936	Disinapoyl hexoside	Hydroxycinnamoyl derivatives	up		pmb0514	Adenosine 3'-monophosphate	Nucleotide and its derivates	up	pmb0896	N'-Feruloyl putrescine	Phenolamides	up		pmb0896	N'-Feruloyl putrescine	Phenolamides	up
					pmb4777	4-Hydroxy-7-methoxycoumarin-beta-rhamnoside	Coumarins	up		pmb0964	iP7G	Nucleotide and its derivates	up	pmb0964	iP7G	Nucleotide and its derivates	up		pmb0907	N-Feruloyl putrescine	Phenolamides	up
pmb0620	Chrysoeriol 6-C-hexoside 8-C-hexoside-O-hexoside	Flavone C-glycosides	down		pmc0066	2'-Deoxyinosine-5'-monophosphate	Nucleotide and its derivates	up		pmb0981	Adenosine 5'-monophosphate	Nucleotide and its derivates	up	pmb0981	Adenosine 5'-monophosphate	Nucleotide and its derivates	up		pmb0964	iP7G	Nucleotide and its derivates	up
pme0075	N-Acetyl-L-glutamic acid	Amino acid derivatives	down		pmd0132	LysoPC 16:0 (2n isomer)	Lipids_Glycerophospholipids	up		pmc0066	2'-Deoxyinosine-5'-monophosphate	Nucleotide and its derivates	up	pmb1096	Indole	Indole derivatives	up		pmb0981	Adenosine 5'-monophosphate	Nucleotide and its derivates	up
pme0397	Shikimic acid	Organic acids	down		pmd0136	LysoPC 18:0	Lipids_Glycerophospholipids	up		pme0163	β-Nicotinamide mononucleotide	Nucleotide and its derivates	up	pmb1562	MAG (18:4) isomer3	Lipids_Glycerolipids	up		pmb1096	Indole	Indole derivatives	up
pme1692	Inosine 5'-monophosphate	Nucleotide and its derivates	down		pmd0144	LysoPC 20:1 (2n isomer)	Lipids_Glycerophospholipids	up		pme0263	5-Methyluridine	Nucleotide and its derivates	up	pmb1605	MAG (18:3) isomer3	Lipids_Glycerolipids	up		pmb1490	Oryzalexin E	Terpenoids	up
					pmd0160	LysoPE 16:0 (2n isomer)	Lipids_Glycerophospholipids	up		pme1378	1-Methyladenosine	Nucleotide and its derivates	up	pmb1626	MGMG (18:2) isomer1	Lipids_Glycerolipids	up		pmb1605	MAG (18:3) isomer3	Lipids_Glycerolipids	up
					pme0006	L-Proline	Amino acids	up		pme1692	Inosine 5'-monophosphate	Nucleotide and its derivates	up	pmb2260	LysoPC 15:1	Lipids_Glycerophospholipids	up		pmb1626	MGMG (18:2) isomer1	Lipids_Glycerolipids	up
					pme0020	L-Phenylalanine	Amino acids	up		pme2746	Flavin adenine dinucleotide (FAD)	Nucleotide and its derivates	up	pmb2319	LysoPC 15:0	Lipids_Glycerophospholipids	up		pmb2319	LysoPC 15:0	Lipids_Glycerophospholipids	up
					pme0026	L-(+)-Lysine	Amino acids	up		pme3174	Cytidine 5'-monophosphate (Cytidylic acid)	Nucleotide and its derivates	up	pmb2388	LysoPC 18:0 (2n isomer)	Lipids_Glycerophospholipids	up		pmb2388	LysoPC 18:0 (2n isomer)	Lipids_Glycerophospholipids	up
					pme0132	Asp-phe	Amino acid derivatives	up		pme3188	Uridine 5'-monophosphate	Nucleotide and its derivates	up	pmb2406	LysoPC 17:0	Lipids_Glycerophospholipids	up		pmb2444	MAG (18:3) isomer1	Lipids_Glycerolipids	up
					pme0163	β-Nicotinamide mononucleotide	Nucleotide and its derivates	up		pme3965	2-(dimethylamino)guanosine	Nucleotide and its derivates	up	pmb2620	3,4-Dimethoxycinnamic acid	Hydroxycinnamoyl derivatives	up		pmb2620	3,4-Dimethoxycinnamic acid	Hydroxycinnamoyl derivatives	up
					pme0193	L-Glutamine	Amino acids	up		pme0496	Nicotinic acid	Nicotinic acid derivatives	up	pmb2653	D(+)-Melezitose O-rhamnoside	Carbohydrates	up		pmb2643	Myristoleic acid (C14:1)	Lipids_Fatty acids	up
					pme0239	2–furanoic acid	Organic acids	up		pma1303	LysoPC 16:2	Lipids_Glycerophospholipids	up	pmb2654	Anthranilate O-hexosyl-O-hexoside	Benzoic acid derivatives	up		pmb2653	D(+)-Melezitose O-rhamnoside	Carbohydrates	up
					pme0263	5-Methyluridine	Nucleotide and its derivates	up		pmd0132	LysoPC 16:0 (2n isomer)	Lipids_Glycerophospholipids	up	pmb2778	9,10-EODE	Lipids_Fatty acids	up		pmb2654	Anthranilate O-hexosyl-O-hexoside	Benzoic acid derivatives	up
					pme0274	6-Aminocaproic acid	Organic acids	up		pmd0160	LysoPE 16:0 (2n isomer)	Lipids_Glycerophospholipids	up	pmb2786	9-HOTrE	Lipids_Fatty acids	up		pmb2795	4-Methoxycinnamic acid	Hydroxycinnamoyl derivatives	up
					pme0299	Cinnamic acid	Hydroxycinnamoyl derivatives	up		pmb0296	MAG (18:1) isomer2	Lipids_Glycerolipids	up	pmb2791	9-HpOTrE	Lipids_Fatty acids	up		pmb2826	Citramalate	Organic acids	up
					pme0309	Methyl gallate	Benzoic acid derivatives	up		pmb1605	MAG (18:3) isomer3	Lipids_Glycerolipids	up	pmb2795	4-Methoxycinnamic acid	Hydroxycinnamoyl derivatives	up		pmb2831	Protocatechuic acid O-glucoside	Catechin derivatives	up
					pme0394	2-Methoxybenzoic acid	Hydroxycinnamoyl derivatives	up		pmb1626	MGMG (18:2) isomer1	Lipids_Glycerolipids	up	pmb2804	13-HPODE	Lipids_Fatty acids	up		pmb2936	Disinapoyl hexoside	Hydroxycinnamoyl derivatives	up
					pme0486	Methylmalonic acid	Organic acids	up		pmb1574	Octadecadien-6-ynoic acid	Lipids_Fatty acids	up	pmb2826	Citramalate	Organic acids	up		pmb2938	4-O-Caffeoyl quinic acid (criptochlorogenic acid)	Quinate and its derivatives	up
					pme0496	Nicotinic acid	Nicotinic acid derivatives	up		pmb2467	α-Linolenic acid	Lipids_Fatty acids	up	pmb2835	Syringaldehyde	Hydroxycinnamoyl derivatives	up		pmb3028	Tricin O-sinapic acid	Flavone	up
					pme1002	L-Tyramine	Amino acids	up		pmb2643	Myristoleic acid (C14:1)	Lipids_Fatty acids	up	pmb2957	Cyanidin O-syringic acid	Anthocyanins	up		pmb3075	3-O-p-Coumaroyl shikimic acid	Quinate and its derivatives	up
					pme1225	5-Hydroxy-L-tryptophan	Amino acid derivatives	up		pmb0818	Methoxyindoleacetic acid	Indole derivatives	up	pmb3028	Tricin O-sinapic acid	Flavone	up		pmb4344	Guanosine 5'-monophosphate	Nucleotide and its derivates	up
					pme1378	1-Methyladenosine	Nucleotide and its derivates	up		pme0543	Indole-5-carboxylic acid	Indole derivatives	up	pmb3894	Di-O-methylquercetin	Flavonol	up		pmc0960	LysoPC 20:4	Lipids_Glycerophospholipids	up
					pme1383	Pyridoxine	Vitamins	up		pme2244	3-Indolepropionic acid	Indole derivatives	up	pmb4344	Guanosine 5'-monophosphate	Nucleotide and its derivates	up		pmd0130	LysoPC 14:0 (2n isomer)	Lipids_Glycerophospholipids	up
					pme1436	p-Coumaric acid	Hydroxycinnamoyl derivatives	up		pme0299	Cinnamic acid	Hydroxycinnamoyl derivatives	up	pmc0960	LysoPC 20:4	Lipids_Glycerophospholipids	up		pmd0132	LysoPC 16:0 (2n isomer)	Lipids_Glycerophospholipids	up
					pme1500	Kumatakenin	Flavonol	up		pme0305	Ferulic acid	Hydroxycinnamoyl derivatives	up	pmd0130	LysoPC 14:0 (2n isomer)	Lipids_Glycerophospholipids	up		pmd0136	LysoPC 18:0	Lipids_Glycerophospholipids	up
					pme1646	Pinoresinol	Hydroxycinnamoyl derivatives	up		pme0423	3-Hydroxy-4-methoxycinnamic acid	Hydroxycinnamoyl derivatives	up	pmd0132	LysoPC 16:0 (2n isomer)	Lipids_Glycerophospholipids	up		pmd0160	LysoPE 16:0 (2n isomer)	Lipids_Glycerophospholipids	up
					pme1657	Salicylic acid (SA)	Phytohormones	up		pme0428	3,4,5-Trimethoxycinnamic acid	Hydroxycinnamoyl derivatives	up	pmd0136	LysoPC 18:0	Lipids_Glycerophospholipids	up		pme0020	L-Phenylalanine	Amino acids	up
					pme1709	Nicotinic Acid Methyl Ester (Methyl Nicotinate)	Vitamins	up		pme1436	p-Coumaric acid	Hydroxycinnamoyl derivatives	up	pmd0145	LysoPC 20:1	Lipids_Glycerophospholipids	up		pme0025	L-Kynurenine	Amino acid derivatives	up
					pme1712	L-Saccharopine	Amino acid derivatives	up		pme1637	Coniferyl alcohol	Hydroxycinnamoyl derivatives	up	pmd0160	LysoPE 16:0 (2n isomer)	Lipids_Glycerophospholipids	up		pme0066	Guanidineacetic acid	Amino acid derivatives	up
					pme1730	D-Erythronolactone	Organic acids	up		pme1646	Pinoresinol	Hydroxycinnamoyl derivatives	up	pme0006	L-Proline	Amino acids	up		pme0120	5-Aminovaleric acid	Amino acid derivatives	up
					pme1830	Succinic acid	Organic acids	up		pme3305	p-Coumaryl alcohol	Hydroxycinnamoyl derivatives	up	pme0020	L-Phenylalanine	Amino acids	up		pme0124	Glycyl-L-proline	Amino acid derivatives	up
					pme2072	(+)-cis,trans-Abscisic acid (ABA)	Phytohormones	up		pmb0735	Tricin O-glucuronic acid	Flavone	up	pme0026	L-(+)-Lysine	Amino acids	up		pme0132	Asp-phe	Amino acid derivatives	up
					pme2278	Guanosine monophosphate	Nucleotide and its derivates	up		pmb3007	Chrysoeriol O-glucuronic acid	Flavone	up	pme0066	Guanidineacetic acid	Amino acid derivatives	up		pme0174	N-Propionylglycine	Amino acid derivatives	up
					pme2380	A-Ketoglutaric acid	Organic acids	up		pmb3028	Tricin O-sinapic acid	Flavone	up	pme0122	N6-Acetyl-L-lysine	Amino acid derivatives	up		pme0230	Adenosine	Nucleotide and its derivates	up
					pme2427	N-Acetyl-L-tyrosine	Amino acid derivatives	up		pme2996	4-Hydroxycoumarin	Coumarins	up	pme0132	Asp-phe	Amino acid derivatives	up		pme0253	N-Acetyl-l-leucine	Amino acid derivatives	up
					pme2693	N-Acetylputrescine	Phenolamides	up		pma2405	Feruloylcholine	Cholines	up	pme0144	Methyl indole-3-acetate	Phytohormones	up		pme0272	Benzoylformic acid	Organic acids	up
					pme2776	2'-Deoxyinosine	Nucleotide and its derivates	up		pmb0242	Sinapoylcholine	Cholines	up	pme0174	N-Propionylglycine	Amino acid derivatives	up		pme0274	6-Aminocaproic acid	Organic acids	up
					pme2993	Scopoletin (7-Hydroxy-5-methoxycoumarin)	Coumarins	up		pmb2653	D(+)-Melezitose O-rhamnoside	Carbohydrates	up	pme0193	L-Glutamine	Amino acids	up		pme0295	4-Acetamidobutyric acid	Organic acids	up
					pme3096	Aminomalonic acid	Organic acids	up		pmb3088	Trehalose 6-phosphate	Carbohydrates	up	pme0195	L-Cysteine	Amino acids	up		pme0299	Cinnamic acid	Hydroxycinnamoyl derivatives	up
					pme3174	Cytidine 5'-monophosphate (Cytidylic acid)	Nucleotide and its derivates	up		pme0500	D(+)-Melezitose	Carbohydrates	up	pme0230	Adenosine	Nucleotide and its derivates	up		pme0305	Ferulic acid	Hydroxycinnamoyl derivatives	up
					pme3188	Uridine 5'-monophosphate	Nucleotide and its derivates	up		pme0004	L-Homocitrulline	Amino acids	up	pme0234	Kynurenic acid	Organic acids	up		pme0309	Methyl gallate	Benzoic acid derivatives	up
					pme3207	trans,trans-Muconic acid	Organic acids	up		pme0006	L-Proline	Amino acids	up	pme0240	Benzoic acid	Benzoic acid derivatives	up		pme0418	3-(4-Hydroxyphenyl)propionic acid	Hydroxycinnamoyl derivatives	up
					pme3349	8-Hydroxy-2-deoxyguanosine	Nucleotide and its derivates	up		pme0011	L-Aspartic acid	Amino acids	up	pme0249	Azelaic acid	Organic acids	up		pme0423	3-Hydroxy-4-methoxycinnamic acid	Hydroxycinnamoyl derivatives	up
					pme3961	Deoxyadenosine	Nucleotide and its derivates	up		pme0020	L-Phenylalanine	Amino acids	up	pme0250	Azelaic Acid	Organic acids	up		pme0428	3,4,5-Trimethoxycinnamic acid	Hydroxycinnamoyl derivatives	up
					pme3965	2-(dimethylamino)guanosine	Nucleotide and its derivates	up		pme0026	L-(+)-Lysine	Amino acids	up	pme0253	N-Acetyl-l-leucine	Amino acid derivatives	up		pme0519	D-(+)-Sucrose	Carbohydrates	up
					Index	Compounds	Class	type		pme0193	L-Glutamine	Amino acids	up	pme0272	Benzoylformic acid	Organic acids	up		pme0543	Indole-5-carboxylic acid	Indole derivatives	up
					pma1839	N-sinapoyl cadaverine	Phenolamides	down		pmb2591	Acetyl tryptophan	Amino acid derivatives	up	pme0274	6-Aminocaproic acid	Organic acids	up		pme1002	L-Tyramine	Amino acids	up
					pma1840	Coumaroyl choline	Cholines	down		pme0066	Guanidineacetic acid	Amino acid derivatives	up	pme0299	Cinnamic acid	Hydroxycinnamoyl derivatives	up		pme1225	5-Hydroxy-L-tryptophan	Amino acid derivatives	up
					pma6281	Methylglutaric acid	Organic acids	down		pme0122	N6-Acetyl-L-lysine	Amino acid derivatives	up	pme0305	Ferulic acid	Hydroxycinnamoyl derivatives	up		pme1383	Pyridoxine	Vitamins	up
					pma6496	Luteolin 6-C-glucoside	Flavone C-glycosides	down		pme0132	Asp-phe	Amino acid derivatives	up	pme0309	Methyl gallate	Benzoic acid derivatives	up		pme1436	p-Coumaric acid	Hydroxycinnamoyl derivatives	up
					pmb0605	Apigenin 7-O-glucoside (Cosmosiin)	Flavone	down		pme0138	Nα-Acetyl-L-glutamine	Amino acid derivatives	up	pme0418	3-(4-Hydroxyphenyl)propionic acid	Hydroxycinnamoyl derivatives	up		pme1500	Kumatakenin	Flavonol	up
					pmb0735	Tricin O-glucuronic acid	Flavone	down		pme0174	N-Propionylglycine	Amino acid derivatives	up	pme0423	3-Hydroxy-4-methoxycinnamic acid	Hydroxycinnamoyl derivatives	up		pme1651	Indole 3-acetic acid (IAA)	Phytohormones	up
					pmb0750	Neochlorogenic acid (5-O-Caffeoylquinic acid)	Quinate and its derivatives	down		pme0253	N-Acetyl-l-leucine	Amino acid derivatives	up	pme0428	3,4,5-Trimethoxycinnamic acid	Hydroxycinnamoyl derivatives	up		pme1657	Salicylic acid (SA)	Phytohormones	up
					pmb0751	5-O-p-Coumaroyl shikimic acid	Quinate and its derivatives	down		pme1225	5-Hydroxy-L-tryptophan	Amino acid derivatives	up	pme0519	D-(+)-Sucrose	Carbohydrates	up		pme1692	Inosine 5'-monophosphate	Nucleotide and its derivates	up
					pmb0829	Phosphoric acid	Organic acids	down		pme1712	L-Saccharopine	Amino acid derivatives	up	pme0543	Indole-5-carboxylic acid	Indole derivatives	up		pme1709	Nicotinic Acid Methyl Ester (Methyl Nicotinate)	Vitamins	up
					pmb2507	2-Deoxyribose 1-phosphate	Carbohydrates	down		pme2735	S-(5'-Adenosyl)-L-methionine	Amino acid derivatives	up	pme1225	5-Hydroxy-L-tryptophan	Amino acid derivatives	up		pme1712	L-Saccharopine	Amino acid derivatives	up
					pmb2922	Uridine 5'-diphospho-D-glucose	Nucleotide and its derivates	down		pmb0782	Piperidine	Alkaloids	up	pme1383	Pyridoxine	Vitamins	up		pme1846	D(+)-Glucose	Carbohydrates	up
					pmb3007	Chrysoeriol O-glucuronic acid	Flavone	down		pmb0785	Isoquinoline	Alkaloids	up	pme1436	p-Coumaric acid	Hydroxycinnamoyl derivatives	up		pme2033	L(-)-Malic acid	Organic acids	up
					pmb3023	Eriodictyol C-hexoside	Flavone C-glycosides	down						pme1500	Kumatakenin	Flavonol	up		pme2036	Quinic acid	Quinate and its derivatives	up
					pmb3068	1-O-p-Coumaroyl quinic acid	Quinate and its derivatives	down		pmb0468	N-formylmethionine	Amino acid derivatives	down	pme1651	Indole 3-acetic acid (IAA)	Phytohormones	up		pme2072	(+)-cis,trans-Abscisic acid (ABA)	Phytohormones	up
					pmb3075	3-O-p-Coumaroyl shikimic acid	Quinate and its derivatives	down		pmb2561	N-Acetylmethionine	Amino acid derivatives	down	pme1692	Inosine 5'-monophosphate	Nucleotide and its derivates	up		pme2169	Fumaric acid	Organic acids	up
					pmb3093	6,7-dihydroxycoumarin 7-O-quinic acid	Coumarins	down		pme0075	N-Acetyl-L-glutamic acid	Amino acid derivatives	down	pme1709	Nicotinic Acid Methyl Ester (Methyl Nicotinate)	Vitamins	up		pme2244	3-Indolepropionic acid	Indole derivatives	up
					pmb3094	Esculetin O-quinacyl esculetin O-quinic acid	Coumarins	down		pme0113	γ-Glu-Cys	Amino acid derivatives	down	pme1712	L-Saccharopine	Amino acid derivatives	up		pme2278	Guanosine monophosphate	Nucleotide and its derivates	up
					pmb3101	2-Isopropylmalate	Organic acids	down		pme0120	5-Aminovaleric acid	Amino acid derivatives	down	pme1730	D-Erythronolactone	Organic acids	up		pme2427	N-Acetyl-L-tyrosine	Amino acid derivatives	up
					pmc0304	Succinyladenosine	Nucleotide and its derivates	down		pme1090	Glutathione reduced form	Amino acid derivatives	down	pme1824	Protocatechuic acid	Catechin derivatives	up		pme2596	4-Pyridoxic acid	Pyridine derivatives	up
					pme0007	L-Citrulline	Amino acids	down		pme1368	L-Pipecolic acid	Amino acid derivatives	down	pme1846	D(+)-Glucose	Carbohydrates	up		pme2602	O-Phospho-L-serine	Amino acid derivatives	up
					pme0075	N-Acetyl-L-glutamic acid	Amino acid derivatives	down		pme2560	N-Acetylaspartate	Amino acid derivatives	down	pme1977	Suberic acid	Organic acids	up		pme2652	(R)-lipoic acid	Organic acids	up
					pme0120	5-Aminovaleric acid	Amino acid derivatives	down		pme2770	L-Cystathionine	Amino acid derivatives	down	pme2033	L(-)-Malic acid	Organic acids	up		pme2693	N-Acetylputrescine	Phenolamides	up
					pme0220	Methyl jasmonate	Phytohormones	down		pme2914	3-Hydroxy-3-methylpentane-1,5-dioic acid	Amino acid derivatives	down	pme2072	(+)-cis,trans-Abscisic acid (ABA)	Phytohormones	up		pme2720	Indole-3-carboxaldehyde	Indole derivatives	up
					pme0243	Glutaric acid	Organic acids	down		pme3382	N-Acetylthreonine	Amino acid derivatives	down	pme2111	L-ascorbate	Vitamins	up		pme2735	S-(5'-Adenosyl)-L-methionine	Amino acid derivatives	up
					pme0398	Chlorogenic acid (3-O-Caffeoylquinic acid)	Quinate and its derivatives	down		pme0007	L-Citrulline	Amino acids	down	pme2129	(S)-(-)-2-Hydroxyisocaproic acid	Organic acids	up		pme2776	2'-Deoxyinosine	Nucleotide and its derivates	up
					pme0519	D-(+)-Sucrose	Carbohydrates	down		pme0015	L-(-)-Cystine	Amino acids	down	pme2244	3-Indolepropionic acid	Indole derivatives	up		pme2830	O-Phosphorylethanolamine	Others	up
					pme1090	Glutathione reduced form	Amino acid derivatives	down		pme1988	L-Alanine	Amino acids	down	pme2278	Guanosine monophosphate	Nucleotide and its derivates	up		pme2836	5-Hydroxytryptophol	Indole derivatives	up
					pme1368	L-Pipecolic acid	Amino acid derivatives	down		pmb2871	2,5-dihydroxy benzoic acid O-hexside	Benzoic acid derivatives	down	pme2427	N-Acetyl-L-tyrosine	Amino acid derivatives	up		pme2993	Scopoletin (7-Hydroxy-5-methoxycoumarin)	Coumarins	up
					pme1373	2'-Deoxycytidine-5'-monophosphate	Nucleotide and its derivates	down		pmb2928	Gallic acid O-Hexoside	Benzoic acid derivatives	down	pme2589	Oxoadipic acid	Organic acids	up		pme2996	4-Hydroxycoumarin	Coumarins	up
					pme1654	(+)-Jasmonic acid (JA)	Phytohormones	down		pmb2507	2-Deoxyribose 1-phosphate	Carbohydrates	down	pme2596	4-Pyridoxic acid	Pyridine derivatives	up		pme3096	Aminomalonic acid	Organic acids	up
					pme2074	N-[(-)-Jasmonoyl]-(L)-Isoleucine (JA-L-Ile)	Phytohormones	down		pme2019	DL-Arabinose	Carbohydrates	down	pme2602	O-Phospho-L-serine	Amino acid derivatives	up		pme3104	1-Methyladenine	Nucleotide and its derivates	up
					pme2541	α-Hydroxyisobutyric acid	Organic acids	down		pme2253	L-Gulonic-γ-lactone	Carbohydrates	down	pme2652	(R)-lipoic acid	Organic acids	up		pme3188	Uridine 5'-monophosphate	Nucleotide and its derivates	up
					pme2770	L-Cystathionine	Amino acid derivatives	down		pmb1754	O-Phosphocholine	Cholines	down	pme2670	4-Hydroxybenzaldehyde	Benzoic acid derivatives	up		pme3282	Afzelechin (3,5,7,4'-Tetrahydroxyflavan)	Flavanone	up
					pme2901	1-O-Caffeoyl quinic acid	Quinate and its derivatives	down		pma0104	N-sinapoyl hydroxycoumarin	Coumarins	down	pme2693	N-Acetylputrescine	Phenolamides	up		pme3961	Deoxyadenosine	Nucleotide and its derivates	up
					pme3034	ethylmalonate	Organic acids	down		pmb3093	6,7-dihydroxycoumarin 7-O-quinic acid	Coumarins	down	pme2698	Phe-Phe	Amino acid derivatives	up		Index	Compounds	Class	type
					pme3160	D-Glucose 6-phosphate	Carbohydrates	down		pmb3094	Esculetin O-quinacyl esculetin O-quinic acid	Coumarins	down	pme2720	Indole-3-carboxaldehyde	Indole derivatives	up		pma3724	1-O-Feruloyl quinic acid	Quinate and its derivatives	down
					pme3336	N6-Succinyl Adenosine	Nucleotide and its derivates	down		pmb4777	4-Hydroxy-7-methoxycoumarin-beta-rhamnoside	Coumarins	down	pme2758	4-Hydroxy-L-glutamic acid	Amino acid derivatives	up		pma6270	sn-Glycero-3-phosphocholine	Cholines	down
										pme3367	6-MethylCoumarin	Coumarins	down	pme2776	2'-Deoxyinosine	Nucleotide and its derivates	up		pma6415	Kinetin	Phytohormones	down
										pmb2979	Hesperetin O-malonylhexoside	Flavanone	down	pme2830	O-Phosphorylethanolamine	Others	up		pma6496	Luteolin 6-C-glucoside	Flavone C-glycosides	down
										pme0377	Naringenin	Flavanone	down	pme2903	4-Hydroxybenzoic acid	Organic acids	up		pma6586	Tricin O-glycerylhexoside	Flavone	down
										pme1580	Eriodictyol	Flavanone	down	pme2993	Scopoletin (7-Hydroxy-5-methoxycoumarin)	Coumarins	up		pmb0128	delta-Tridecalactone	Lipids_Fatty acids	down
										pme1598	Hesperetin 5-O-glucoside	Flavanone	down	pme2996	4-Hydroxycoumarin	Coumarins	up		pmb0404	Arabidopyl shikimic acid	Organic acids	down
										pme2960	Naringenin chalcone	Flavanone	down	pme3064	GIBBERELLIN A9	Phytohormones	up		pmb0449	2-Aminoadipic acid (L-Homoglutamic acid)	Amino acids	down
										pma0249	Selgin 5-O-hexoside	Flavone	down	pme3096	Aminomalonic acid	Organic acids	up		pmb0475	Gallic acid O-feruloyl-O-hexosyl-O-hexoside	Hydroxycinnamoyl derivatives	down
										pma0253	O-methylChrysoeriol 5-O-hexoside	Flavone	down	pme3174	Cytidine 5'-monophosphate (Cytidylic acid)	Nucleotide and its derivates	up		pmb0489	N-hexosyl-p-coumaroyl putrescine	Phenolamides	down
										pma6558	Velutin	Flavone	down	pme3188	Uridine 5'-monophosphate	Nucleotide and its derivates	up		pmb0498	N-Sinapoyl agmatine	Phenolamides	down
										pma6638	O-methylChrysoeriol 7-O-hexoside	Flavone	down	pme3207	trans,trans-Muconic acid	Organic acids	up		pmb0500	N',N""-p-coumaroyl-feruloyl putrescine	Phenolamides	down
										pmb0578	Luteolin O-sinapoylhexoside	Flavone	down	pme3576	Anthranilic acid	Benzoic acid derivatives	up		pmb0530	Nicotinic acid adenine dinucleotide	Nucleotide and its derivates	down
										pmb0605	Apigenin 7-O-glucoside (Cosmosiin)	Flavone	down	pme3961	Deoxyadenosine	Nucleotide and its derivates	up		pmb0574	Luteolin O-hexoside O-feruloylpentoside	Flavone	down
										pme2457	Luteolin 7-O-glucoside (Cynaroside)	Flavone	down	pme3965	2-(dimethylamino)guanosine	Nucleotide and its derivates	up		pmb0605	Apigenin 7-O-glucoside (Cosmosiin)	Flavone	down
										pme3475	Butin	Flavone	down	Index	Compounds	Class	type		pmb0621	C-hexosyl-isorhamnetin O-hexoside	Flavone C-glycosides	down
										pma6496	Luteolin 6-C-glucoside	Flavone C-glycosides	down	pma0104	N-sinapoyl hydroxycoumarin	Coumarins	down		pmb0644	Luteolin C-hexoside	Flavone C-glycosides	down
										pmb0622	C-hexosyl-luteolin O-hexoside	Flavone C-glycosides	down	pma0249	Selgin 5-O-hexoside	Flavone	down		pmb0680	C-hexosyl-apigenin O-p-coumaroylhexoside	Flavone C-glycosides	down
										pmb0624	6-C-hexosyl-luteolin O-hexoside	Flavone C-glycosides	down	pma1839	N-sinapoyl cadaverine	Phenolamides	down		pmb0712	Tricin 5-O-hexosyl-O-hexoside	Flavone	down
										pmb0635	C-hexosyl-apigenin O-feruloylhexoside-O-hexoside	Flavone C-glycosides	down	pma1840	Coumaroyl choline	Cholines	down		pmb0713	Tricin 7-O-hexosyl-O-hexoside	Flavone	down
										pmb0644	Luteolin C-hexoside	Flavone C-glycosides	down	pma6270	sn-Glycero-3-phosphocholine	Cholines	down		pmb0714	Tricin 4'-O-(β-guaiacylglyceryl) ether 5-O-hexoside	Flavonolignan	down
										pmb0691	Luteolin C-hexosyl-O-rhamnoside O-hexoside	Flavone C-glycosides	down	pma6389	Ayanin	Flavonol	down		pmb0723	Tricin 4'-O-(β-guaiacylglyceryl) ether O-hexoside	Flavonolignan	down
										pme0369	Kaempferol 3-O-rutinoside (Nicotiflorin)	Flavonol	down	pma6415	Kinetin	Phytohormones	down		pmb0732	Tricin 5-O-feruloylhexoside	Flavone	down
										pme1500	Kumatakenin	Flavonol	down	pma6496	Luteolin 6-C-glucoside	Flavone C-glycosides	down		pmb0739	Tricin O-hexosyl-O-syringin alcohol	Flavone	down
										pme3268	Kaempferol 3-O-galactoside (Trifolin)	Flavonol	down	pmb0128	delta-Tridecalactone	Lipids_Fatty acids	down		pmb0749	O-Feruloyl quinic acid	Quinate and its derivatives	down
										pme3369	Rhamnetin (7-O-methxyl quercetin)	Flavonol	down	pmb0159	DGMG (18:2) isomer2	Lipids_Glycerolipids	down		pmb0750	Neochlorogenic acid (5-O-Caffeoylquinic acid)	Quinate and its derivatives	down
										pmb0423	Hydroxy-methoxycinnamate	Hydroxycinnamoyl derivatives	down	pmb0160	MAG (18:3) isomer5	Lipids_Glycerolipids	down		pmb0752	3-O-Feruloyl quinic acid	Quinate and its derivatives	down
										pme3443	Sinapinaldehyde	Hydroxycinnamoyl derivatives	down	pmb0161	DGMG (18:2) isomer1	Lipids_Glycerolipids	down		pmb0829	Phosphoric acid	Organic acids	down
										pmb0128	delta-Tridecalactone	Lipids_Fatty acids	down	pmb0164	MAG (18:2) isomer1	Lipids_Glycerolipids	down		pmb0848	LysoPC 16:1 (2n isomer)	Lipids_Glycerophospholipids	down
										pmb0530	Nicotinic acid adenine dinucleotide	Nucleotide and its derivates	down	pmb0323	N-Caffeoyl putrescine	Phenolamides	down		pmb0859	LysoPC 18:1 (2n isomer)	Lipids_Glycerophospholipids	down
										pmb2922	Uridine 5'-diphospho-D-glucose	Nucleotide and its derivates	down	pmb0404	Arabidopyl shikimic acid	Organic acids	down		pmb0877	LysoPE 18:1	Lipids_Glycerophospholipids	down
										pmc0304	Succinyladenosine	Nucleotide and its derivates	down	pmb0475	Gallic acid O-feruloyl-O-hexosyl-O-hexoside	Hydroxycinnamoyl derivatives	down		pmb0890	MAG (18:2)	Lipids_Glycerolipids	down
										pme1373	2'-Deoxycytidine-5'-monophosphate	Nucleotide and its derivates	down	pmb0489	N-hexosyl-p-coumaroyl putrescine	Phenolamides	down		pmb1108	Luteolin 6-C-hexoside 8-C-hexosyl-O-hexoside	Flavone C-glycosides	down
										pme1474	5'-Deoxy-5'-(methylthio)adenosine	Nucleotide and its derivates	down	pmb0530	Nicotinic acid adenine dinucleotide	Nucleotide and its derivates	down		pmb1270	Tricin 4'-O-(β-guaiacylglyceryl) ether 5-O-hexosyl-O-hexoside	Flavonolignan	down
										pme3184	2'-Deoxyadenosine-5'-monophosphate	Nucleotide and its derivates	down	pmb0574	Luteolin O-hexoside O-feruloylpentoside	Flavone	down		pmb1312	Tricin 4'-O-(β-guaiacylglyceryl) ether 7-O-hexoside	Flavonolignan	down
										pme3336	N6-Succinyl Adenosine	Nucleotide and its derivates	down	pmb0578	Luteolin O-sinapoylhexoside	Flavone	down		pmb1754	O-Phosphocholine	Cholines	down
										pma6281	Methylglutaric acid	Organic acids	down	pmb0605	Apigenin 7-O-glucoside (Cosmosiin)	Flavone	down		pmb2363	MAG (18:1) isomer1	Lipids_Glycerolipids	down
										pmb0829	Phosphoric acid	Organic acids	down	pmb0622	C-hexosyl-luteolin O-hexoside	Flavone C-glycosides	down		pmb2507	2-Deoxyribose 1-phosphate	Carbohydrates	down
										pmb2657	Argininosuccinate	Organic acids	down	pmb0644	Luteolin C-hexoside	Flavone C-glycosides	down		pmb2554	5-O-Feruloyl quinic acid glucoside	Quinate and its derivatives	down
										pmb3101	2-Isopropylmalate	Organic acids	down	pmb0687	C-hexosyl-apigenin O-cinnamoylhexoside	Flavone C-glycosides	down		pmb2556	Syringaldehyde O-glucoside	Others	down
										pme2541	α-Hydroxyisobutyric acid	Organic acids	down	pmb0714	Tricin 4'-O-(β-guaiacylglyceryl) ether 5-O-hexoside	Flavonolignan	down		pmb2561	N-Acetylmethionine	Amino acid derivatives	down
										pmb0758	Anisic acid O-feruloyl hexoside	Others	down	pmb0739	Tricin O-hexosyl-O-syringin alcohol	Flavone	down		pmb2657	Argininosuccinate	Organic acids	down
										pma1839	N-sinapoyl cadaverine	Phenolamides	down	pmb0749	O-Feruloyl quinic acid	Quinate and its derivatives	down		pmb2833	3-O-Feruloyl quinic acid glucoside	Quinate and its derivatives	down
										pmb0325	N-Feruloyl spermidine	Phenolamides	down	pmb0750	Neochlorogenic acid (5-O-Caffeoylquinic acid)	Quinate and its derivatives	down		pmb2855	L-Glutamine O-hexside	Amino acid derivatives	down
										pmb0494	N-Sinapoyl putrescine	Phenolamides	down	pmb0772	N-Cinnamoyl serotonin	Tryptamine derivatives	down		pmb2922	Uridine 5'-diphospho-D-glucose	Nucleotide and its derivates	down
										pmb0498	N-Sinapoyl agmatine	Phenolamides	down	pmb0829	Phosphoric acid	Organic acids	down		pmb2933	Caftaric acid	Hydroxycinnamoyl derivatives	down
										pma6415	Kinetin	Phytohormones	down	pmb0848	LysoPC 16:1 (2n isomer)	Lipids_Glycerophospholipids	down		pmb2954	Luteolin O-hexosyl-O-hexosyl-O-hexoside	Flavone	down
										pme1654	(+)-Jasmonic acid (JA)	Phytohormones	down	pmb0877	LysoPE 18:1	Lipids_Glycerophospholipids	down		pmb2975	Hesperetin O-Glucuronic acid	Flavanone	down
										pme2060	N6-Isopentenyladenine (iP)	Phytohormones	down	pmb0890	MAG (18:2)	Lipids_Glycerolipids	down		pmb2979	Hesperetin O-malonylhexoside	Flavanone	down
										pmb0750	Neochlorogenic acid (5-O-Caffeoylquinic acid)	Quinate and its derivatives	down	pmb0952	Thiamine	Vitamins	down		pmb3000	Chrysoeriol O-acetylhexoside	Flavone	down
										pmb0751	5-O-p-Coumaroyl shikimic acid	Quinate and its derivatives	down	pmb1270	Tricin 4'-O-(β-guaiacylglyceryl) ether 5-O-hexosyl-O-hexoside	Flavonolignan	down		pmb3023	Eriodictyol C-hexoside	Flavone C-glycosides	down
										pmb3075	3-O-p-Coumaroyl shikimic acid	Quinate and its derivatives	down	pmb1656	MAG (18:3) isomer4	Lipids_Glycerolipids	down		pmb3039	Tricin O-oxalic acid O-coumaroyl shikimic acid	Flavone	down
										pme0398	Chlorogenic acid (3-O-Caffeoylquinic acid)	Quinate and its derivatives	down	pmb2221	4-Hydroxysphinganine	Lipids_Fatty acids	down		pmb3042	Tricin 5-O-hexoside	Flavone	down
										pmb0770	N-Feruloyl serotonin	Tryptamine derivatives	down	pmb2222	Phytocassane C	Terpenoids	down		pmb3049	Tricin 4'-O-(syringyl alcohol) ether 7-O-hexoside	Flavonolignan	down
										pmb0776	N-Feruloyl tryptamine	Tryptamine derivatives	down	pmb2251	DGMG (18:1)	Lipids_Glycerolipids	down		pmb3062	Eudesmoyl quinic acid	Quinate and its derivatives	down
										pme2165	Orotic acid	Vitamins	down	pmb2325	MAG (18:3) isomer2	Lipids_Glycerolipids	down		pmb3068	1-O-p-Coumaroyl quinic acid	Quinate and its derivatives	down
														pmb2363	MAG (18:1) isomer1	Lipids_Glycerolipids	down		pmb3074	3-O-p-Coumaroyl quinic acid	Quinate and its derivatives	down
														pmb2383	MGMG (18:2) isomer2	Lipids_Glycerolipids	down		pmb3093	6,7-dihydroxycoumarin 7-O-quinic acid	Coumarins	down
														pmb2507	2-Deoxyribose 1-phosphate	Carbohydrates	down		pmb3132	LysoPE 18:1 (2n isomer)	Lipids_Glycerophospholipids	down
														pmb2561	N-Acetylmethionine	Amino acid derivatives	down		pmb3142	Salicylic acid O-glucoside	Phytohormones	down
														pmb2601	7-hydroxycoumarin-beta-rhamnoside	Coumarins	down		pmb4777	4-Hydroxy-7-methoxycoumarin-beta-rhamnoside	Coumarins	down
														pmb2855	L-Glutamine O-hexside	Amino acid derivatives	down		pmc0066	2'-Deoxyinosine-5'-monophosphate	Nucleotide and its derivates	down
														pmb2922	Uridine 5'-diphospho-D-glucose	Nucleotide and its derivates	down		pmc0304	Succinyladenosine	Nucleotide and its derivates	down
														pmb2979	Hesperetin O-malonylhexoside	Flavanone	down		pme0015	L-(-)-Cystine	Amino acids	down
														pmb3000	Chrysoeriol O-acetylhexoside	Flavone	down		pme0075	N-Acetyl-L-glutamic acid	Amino acid derivatives	down
														pmb3007	Chrysoeriol O-glucuronic acid	Flavone	down		pme0220	Methyl jasmonate	Phytohormones	down
														pmb3023	Eriodictyol C-hexoside	Flavone C-glycosides	down		pme0226	L-Asparagine	Amino acids	down
														pmb3062	Eudesmoyl quinic acid	Quinate and its derivatives	down		pme0239	2–furanoic acid	Organic acids	down
														pmb3068	1-O-p-Coumaroyl quinic acid	Quinate and its derivatives	down		pme0245	Adipic acid	Organic acids	down
														pmb3093	6,7-dihydroxycoumarin 7-O-quinic acid	Coumarins	down		pme0267	2-Methylsuccinic acid	Organic acids	down
														pmb3132	LysoPE 18:1 (2n isomer)	Lipids_Glycerophospholipids	down		pme0332	Apigenin 7-O-neohesperidoside (Rhoifolin)	Flavone	down
														pmb3142	Salicylic acid O-glucoside	Phytohormones	down		pme0367	Apigenin 7-rutinoside (Isorhoifolin)	Flavone	down
														pmb3264	Glutathione oxidized	Amino acid derivatives	down		pme0374	Isovitexin	Flavone C-glycosides	down
														pmc0066	2'-Deoxyinosine-5'-monophosphate	Nucleotide and its derivates	down		pme0377	Naringenin	Flavanone	down
														pme0015	L-(-)-Cystine	Amino acids	down		pme0398	Chlorogenic acid (3-O-Caffeoylquinic acid)	Quinate and its derivatives	down
														pme0075	N-Acetyl-L-glutamic acid	Amino acid derivatives	down		pme0500	D(+)-Melezitose	Carbohydrates	down
														pme0220	Methyl jasmonate	Phytohormones	down		pme0516	Inositol	Others	down
														pme0226	L-Asparagine	Amino acids	down		pme0534	Gluconic acid	Carbohydrates	down
														pme0267	2-Methylsuccinic acid	Organic acids	down		pme1063	Uridine	Nucleotide and its derivates	down
														pme0369	Kaempferol 3-O-rutinoside (Nicotiflorin)	Flavonol	down		pme1090	Glutathione reduced form	Amino acid derivatives	down
														pme0377	Naringenin	Flavanone	down		pme1242	S-(methyl)glutathione	Amino acid derivatives	down
														pme0398	Chlorogenic acid (3-O-Caffeoylquinic acid)	Quinate and its derivatives	down		pme1368	L-Pipecolic acid	Amino acid derivatives	down
														pme0516	Inositol	Others	down		pme1373	2'-Deoxycytidine-5'-monophosphate	Nucleotide and its derivates	down
														pme1090	Glutathione reduced form	Amino acid derivatives	down		pme1580	Eriodictyol	Flavanone	down
														pme1242	S-(methyl)glutathione	Amino acid derivatives	down		pme1611	Isohemiphloin	Alkaloids	down
														pme1261	Pantothenol	Alcohols and polyols	down		pme1806	Chlorogenic acid methyl ester	Quinate and its derivatives	down
														pme1368	L-Pipecolic acid	Amino acid derivatives	down		pme1851	Creatine	Organic acids	down
														pme1373	2'-Deoxycytidine-5'-monophosphate	Nucleotide and its derivates	down		pme1949	Riboflavin	Vitamins	down
														pme1399	Xanthohumol	Flavanone	down		pme1988	L-Alanine	Amino acids	down
														pme1580	Eriodictyol	Flavanone	down		pme2060	N6-Isopentenyladenine (iP)	Phytohormones	down
														pme1622	Kaempferol 3-O-glucoside (Astragalin)	Flavonol	down		pme2253	L-Gulonic-γ-lactone	Carbohydrates	down
														pme1654	(+)-Jasmonic acid (JA)	Phytohormones	down		pme2256	D-Arabitol	Alcohols and polyols	down
														pme1851	Creatine	Organic acids	down		pme2292	Putrescine	Phenolamides	down
														pme1949	Riboflavin	Vitamins	down		pme2457	Luteolin 7-O-glucoside (Cynaroside)	Flavone	down
														pme2165	Orotic acid	Vitamins	down		pme2541	α-Hydroxyisobutyric acid	Organic acids	down
														pme2253	L-Gulonic-γ-lactone	Carbohydrates	down		pme2560	N-Acetylaspartate	Amino acid derivatives	down
														pme2256	D-Arabitol	Alcohols and polyols	down		pme2761	4-Hydroxy-2-oxoglutaric acid	Organic acids	down
														pme2292	Putrescine	Phenolamides	down		pme2901	1-O-Caffeoyl quinic acid	Quinate and its derivatives	down
														pme2457	Luteolin 7-O-glucoside (Cynaroside)	Flavone	down		pme2914	3-Hydroxy-3-methylpentane-1,5-dioic acid	Amino acid derivatives	down
														pme2560	N-Acetylaspartate	Amino acid derivatives	down		pme2960	Naringenin chalcone	Flavanone	down
														pme2607	5-Hydroxyindole-3-acetic acid	Indole derivatives	down		pme3007	Uridine 5’-diphosphate	Nucleotide and its derivates	down
														pme2770	L-Cystathionine	Amino acid derivatives	down		pme3011	γ-aminobutyric acid	Organic acids	down
														pme2836	5-Hydroxytryptophol	Indole derivatives	down		pme3033	N,N-Dimethylglycine	Amino acid derivatives	down
														pme2901	1-O-Caffeoyl quinic acid	Quinate and its derivatives	down		pme3154	(Rs)-Mevalonic acid	Organic acids	down
														pme2960	Naringenin chalcone	Flavanone	down		pme3210	Genistein 7-O-Glucoside (Genistin)	Isoflavone	down
														pme3011	γ-aminobutyric acid	Organic acids	down		pme3268	Kaempferol 3-O-galactoside (Trifolin)	Flavonol	down
														pme3033	N,N-Dimethylglycine	Amino acid derivatives	down		pme3336	N6-Succinyl Adenosine	Nucleotide and its derivates	down
														pme3154	(Rs)-Mevalonic acid	Organic acids	down		pme3367	6-MethylCoumarin	Coumarins	down
														pme3210	Genistein 7-O-Glucoside (Genistin)	Isoflavone	down		pme3459	Cafestol	Hydroxycinnamoyl derivatives	down
														pme3367	6-MethylCoumarin	Coumarins	down		pme3475	Butin	Flavone	down
														pme3475	Butin	Flavone	down		pme3509	7,4'-Dihydroxyflavone	Flavone	down
														pme3478	Pantetheine	Vitamins	down		pme3705	D-glucoronic acid	Carbohydrates	down
														pme3509	7,4'-Dihydroxyflavone	Flavone	down		pme3982	Hypoxanthine-9-β-D-arabinofuranoside	Nucleotide and its derivates	down

## Sheet: Supplementary Table 5
	Cultivar 0226
Index	Compounds	Class	Number of time points detected
pme1709	Nicotinic Acid Methyl Ester (Methyl Nicotinate)	Vitamins	5
pme2072	"(+)-cis,trans-Abscisic acid (ABA)"	Phytohormones	5
pmc0066	2'-Deoxyinosine-5'-monophosphate	Nucleotide and its derivates	5
pme0075	N-Acetyl-L-glutamic acid	Amino acid derivatives	5
pmb0750	Neochlorogenic acid (5-O-Caffeoylquinic acid)	Quinate and its derivatives	4
pme0398	Chlorogenic acid (3-O-Caffeoylquinic acid)	Quinate and its derivatives	4
pme1654	(+)-Jasmonic acid (JA)	Phytohormones	4
pmb0771	N-Feruloyl tyramine	Phenolamides	4
pmb0500	"N',N""-p-coumaroyl-feruloyl putrescine"	Phenolamides	4
pmb0501	Agmatine	Phenolamides	4
pme2693	N-Acetylputrescine	Phenolamides	4
pmb2826	Citramalate	Organic acids	4
pme3207	"trans,trans-Muconic acid"	Organic acids	4
pmb0829	Phosphoric acid	Organic acids	4
pme0274	6-Aminocaproic acid	Organic acids	4
pme3096	Aminomalonic acid	Organic acids	4
pme1692	Inosine 5'-monophosphate	Nucleotide and its derivates	4
pme3965	2-(dimethylamino)guanosine	Nucleotide and its derivates	4
pmb0514	Adenosine 3'-monophosphate	Nucleotide and its derivates	4
pmb0981	Adenosine 5'-monophosphate	Nucleotide and its derivates	4
pmb2922	Uridine 5'-diphospho-D-glucose	Nucleotide and its derivates	4
pme1373	2'-Deoxycytidine-5'-monophosphate	Nucleotide and its derivates	4
pme3188	Uridine 5'-monophosphate	Nucleotide and its derivates	4
pmd0132	LysoPC 16:0 (2n isomer)	Lipids_Glycerophospholipids	4
pmd0160	LysoPE 16:0 (2n isomer)	Lipids_Glycerophospholipids	4
pme2244	3-Indolepropionic acid	Indole derivatives	4
pme0299	Cinnamic acid	Hydroxycinnamoyl derivatives	4
pme1436	p-Coumaric acid	Hydroxycinnamoyl derivatives	4
pme1500	Kumatakenin	Flavonol	4
pma6496	Luteolin 6-C-glucoside	Flavone C-glycosides	4
pma6558	Velutin	Flavone	4
pmb0605	Apigenin 7-O-glucoside (Cosmosiin)	Flavone	4
pme3367	6-MethylCoumarin	Coumarins	4
pmb3093	"6,7-dihydroxycoumarin 7-O-quinic acid"	Coumarins	4
pmb2653	D(+)-Melezitose O-rhamnoside	Carbohydrates	4
pmb2507	2-Deoxyribose 1-phosphate	Carbohydrates	4
pme0020	L-Phenylalanine	Amino acids	4
pme2427	N-Acetyl-L-tyrosine	Amino acid derivatives	4
pme0132	Asp-phe	Amino acid derivatives	4
pme1090	Glutathione reduced form	Amino acid derivatives	4
pme1225	5-Hydroxy-L-tryptophan	Amino acid derivatives	4
pme1368	L-Pipecolic acid	Amino acid derivatives	4
pme1712	L-Saccharopine	Amino acid derivatives	4
pmb0782	Piperidine	Alkaloids	4
pmb0785	Isoquinoline	Alkaloids	4

## Sheet: Supplementary Table 6
	Cultivar 0119
Index	Compounds	Class	Number of time points detected
pma2405	Feruloylcholine	Cholines	5
pmb3094	Esculetin O-quinacyl esculetin O-quinic acid	Coumarins	5
pme0066	Guanidineacetic acid	Amino acid derivatives	5
pme1225	5-Hydroxy-L-tryptophan	Amino acid derivatives	5
pme2072	(+)-cis,trans-Abscisic acid (ABA)	Phytohormones	5
pme2541	α-Hydroxyisobutyric acid	Organic acids	5
pme2652	(R)-lipoic acid	Organic acids	5
pma2172	Cinnamoyl tyramine	Tryptamine derivatives	4
pma6415	Kinetin	Phytohormones	4
pmb0770	N-Feruloyl serotonin	Tryptamine derivatives	4
pmb2620	3,4-Dimethoxycinnamic acid	Hydroxycinnamoyl derivatives	4
pmb2657	Argininosuccinate	Organic acids	4
pme1640	sesamolin	Others	4
pme1692	Inosine 5'-monophosphate	Nucleotide and its derivates	4
pme2602	O-Phospho-L-serine	Amino acid derivatives	4
pme3096	Aminomalonic acid	Organic acids	4
pme3336	N6-Succinyl Adenosine	Nucleotide and its derivates	4
pme3367	6-MethylCoumarin	Coumarins	4
pma1840	Coumaroyl choline	Cholines	4
pmb0500	N',N""-p-coumaroyl-feruloyl putrescine	Phenolamides	4
pmb0771	N-Feruloyl tyramine	Phenolamides	4
pmb0782	Piperidine	Alkaloids	4
pmb0818	Methoxyindoleacetic acid	Indole derivatives	4
pmb1096	Indole	Indole derivatives	4
pme0006	L-Proline	Amino acids	4
pme0007	L-Citrulline	Amino acids	4
pme0020	L-Phenylalanine	Amino acids	4
pme0026	L-(+)-Lysine	Amino acids	4
pme0075	N-Acetyl-L-glutamic acid	Amino acid derivatives	4
pme0122	N6-Acetyl-L-lysine	Amino acid derivatives	4
pme0174	N-Propionylglycine	Amino acid derivatives	4
pme0193	L-Glutamine	Amino acids	4
pme0253	N-Acetyl-l-leucine	Amino acid derivatives	4
pme0274	6-Aminocaproic acid	Organic acids	4
pme0299	Cinnamic acid	Hydroxycinnamoyl derivatives	4
pme1712	L-Saccharopine	Amino acid derivatives	4
pme2634	Dl-Norvaline	Amino acids	4
pme3104	1-Methyladenine	Nucleotide and its derivates	4

## Sheet: Supplementary Table 7
	Cultivar 0226vs0119 2h					Cultivar 0226vs0119 8h					Cultivar 0226vs0119 24h					Cultivar 0226vs0119 48h					Cultivar 0226vs0119 72h
Index	Compounds	Class	Type		Index	Compounds	Class	Type		Index	Compounds	Class	Type		Index	Compounds	Class	Type		Index	Compounds	Class	Type
pma1839	N-sinapoyl cadaverine	Phenolamides	down		pma0110	O-Sinapoyl quinic acid	Quinate and its derivatives	up		pma0110	O-Sinapoyl quinic acid	Quinate and its derivatives	up		pma0104	N-sinapoyl hydroxycoumarin	Coumarins	down		pma0253	O-methylChrysoeriol 5-O-hexoside	Flavone	up
pma1840	Coumaroyl choline	Cholines	down		pma0253	O-methylChrysoeriol 5-O-hexoside	Flavone	up		pma0249	Selgin 5-O-hexoside	Flavone	down		pma0249	Selgin 5-O-hexoside	Flavone	down		pma1839	N-sinapoyl cadaverine	Phenolamides	down
pma2172	Cinnamoyl tyramine	Tryptamine derivatives	up		pma1303	LysoPC 16:2	Lipids_Glycerophospholipids	up		pma0253	O-methylChrysoeriol 5-O-hexoside	Flavone	up		pma0253	O-methylChrysoeriol 5-O-hexoside	Flavone	up		pma1840	Coumaroyl choline	Cholines	down
pma2405	Feruloylcholine	Cholines	down		pma1839	N-sinapoyl cadaverine	Phenolamides	down		pma2172	Cinnamoyl tyramine	Tryptamine derivatives	up		pma0461	14,15-Dehydrocrepenynic acid	Lipids_Fatty acids	up		pma2405	Feruloylcholine	Cholines	down
pma3101	Nicotinate ribonucleoside	Nicotinic acid derivatives	down		pma1840	Coumaroyl choline	Cholines	down		pma3101	Nicotinate ribonucleoside	Nicotinic acid derivatives	down		pma1303	LysoPC 16:2	Lipids_Glycerophospholipids	down		pma3101	Nicotinate ribonucleoside	Nicotinic acid derivatives	down
pmb0325	N-Feruloyl spermidine	Phenolamides	up		pma2172	Cinnamoyl tyramine	Tryptamine derivatives	up		pma6254	C-hexosyl-apigenin O-caffeoylhexoside	Flavone C-glycosides	down		pma1839	N-sinapoyl cadaverine	Phenolamides	down		pma6270	sn-Glycero-3-phosphocholine	Cholines	down
pmb0404	Arabidopyl shikimic acid	Organic acids	down		pma3101	Nicotinate ribonucleoside	Nicotinic acid derivatives	down		pma6496	Luteolin 6-C-glucoside	Flavone C-glycosides	down		pma1840	Coumaroyl choline	Cholines	down		pma6496	Luteolin 6-C-glucoside	Flavone C-glycosides	down
pmb0468	N-formylmethionine	Amino acid derivatives	up		pma6496	Luteolin 6-C-glucoside	Flavone C-glycosides	down		pma6638	O-methylChrysoeriol 7-O-hexoside	Flavone	up		pma2405	Feruloylcholine	Cholines	down		pma6599	6-Hydroxymethylherniarin	Hydroxycinnamoyl derivatives	down
pmb0494	N-Sinapoyl putrescine	Phenolamides	up		pma6638	O-methylChrysoeriol 7-O-hexoside	Flavone	up		pmb0034	Glu-Glu	Amino acid derivatives	up		pma3101	Nicotinate ribonucleoside	Nicotinic acid derivatives	down		pma6638	O-methylChrysoeriol 7-O-hexoside	Flavone	up
pmb0578	Luteolin O-sinapoylhexoside	Flavone	up		pma6639	Isorhamnetin O-hexoside	Flavonol	up		pmb0064	DIMBOA glucoside	Others	down		pma3606	9-Hydroxy-(10E,12Z,15Z)-octadecatrienoic acid	Lipids_Fatty acids	up		pmb0034	Glu-Glu	Amino acid derivatives	up
pmb0579	Chrysoeriol O-sinapoylhexoside	Flavone	up		pmb0034	Glu-Glu	Amino acid derivatives	up		pmb0242	Sinapoylcholine	Cholines	up		pma3724	1-O-Feruloyl quinic acid	Quinate and its derivatives	up		pmb0128	delta-Tridecalactone	Lipids_Fatty acids	down
pmb0620	Chrysoeriol 6-C-hexoside 8-C-hexoside-O-hexoside	Flavone C-glycosides	down		pmb0064	DIMBOA glucoside	Others	down		pmb0468	N-formylmethionine	Amino acid derivatives	up		pma6389	Ayanin	Flavonol	down		pmb0130	N-Acetyl tryptamine	Phenolamides	up
pmb0639	8-C-hexosyl-apigenin O-hexosyl-O-hexoside	Flavone C-glycosides	down		pmb0115	3-Hydroxykynurenine	Amino acid derivatives	up		pmb0490	N-p-Coumaroyl putrescine	Phenolamides	up		pma6496	Luteolin 6-C-glucoside	Flavone C-glycosides	down		pmb0163	DGMG (18:2) isomer3	Lipids_Glycerolipids	up
pmb0684	C-hexosyl-luteolin O-sinapic acid	Flavone C-glycosides	up		pmb0128	delta-Tridecalactone	Lipids_Fatty acids	down		pmb0505	N'-p-Coumaroyl putrescine	Phenolamides	up		pma6599	6-Hydroxymethylherniarin	Hydroxycinnamoyl derivatives	down		pmb0325	N-Feruloyl spermidine	Phenolamides	up
pmb0738	Tricin O-sinapoylhexoside	Flavone	up		pmb0130	N-Acetyl tryptamine	Phenolamides	up		pmb0514	Adenosine 3'-monophosphate	Nucleotide and its derivates	down		pma6625	E-3,4,5'-Trihydroxy-3'-glucopyranosylstilbene	Others	down		pmb0449	2-Aminoadipic acid (L-Homoglutamic acid)	Amino acids	down
pmb0743	Tricin 7-O-β-guaiacylglycerol	Flavonolignan	up		pmb0235	O-Feruloyl coumarin	Coumarins	up		pmb0549	Malvidin	Anthocyanins	up		pmb0034	Glu-Glu	Amino acid derivatives	up		pmb0501	Agmatine	Phenolamides	up
pmb0750	Neochlorogenic acid (5-O-Caffeoylquinic acid)	Quinate and its derivatives	up		pmb0242	Sinapoylcholine	Cholines	up		pmb0579	Chrysoeriol O-sinapoylhexoside	Flavone	up		pmb0128	delta-Tridecalactone	Lipids_Fatty acids	down		pmb0504	N-(4'-O-glycosyl)-feruloyl agmatine	Phenolamides	up
pmb0766	Azoxystrobin acid	Others	up		pmb0287	MAG (18:4) isomer2	Lipids_Glycerolipids	up		pmb0620	Chrysoeriol 6-C-hexoside 8-C-hexoside-O-hexoside	Flavone C-glycosides	down		pmb0130	N-Acetyl tryptamine	Phenolamides	up		pmb0563	Peonidin	Anthocyanins	down
pmb0770	N-Feruloyl serotonin	Tryptamine derivatives	up		pmb0296	MAG (18:1) isomer2	Lipids_Glycerolipids	up		pmb0621	C-hexosyl-isorhamnetin O-hexoside	Flavone C-glycosides	down		pmb0149	MAG (18:4) isomer1	Lipids_Glycerolipids	up		pmb0579	Chrysoeriol O-sinapoylhexoside	Flavone	up
pmb0772	N-Cinnamoyl serotonin	Tryptamine derivatives	up		pmb0325	N-Feruloyl spermidine	Phenolamides	up		pmb0622	C-hexosyl-luteolin O-hexoside	Flavone C-glycosides	down		pmb0164	MAG (18:2) isomer1	Lipids_Glycerolipids	down		pmb0620	Chrysoeriol 6-C-hexoside 8-C-hexoside-O-hexoside	Flavone C-glycosides	down
pmb0776	N-Feruloyl tryptamine	Tryptamine derivatives	up		pmb0423	Hydroxy-methoxycinnamate	Hydroxycinnamoyl derivatives	up		pmb0624	6-C-hexosyl-luteolin O-hexoside	Flavone C-glycosides	down		pmb0165	LysoPC 16:1	Lipids_Glycerophospholipids	up		pmb0621	C-hexosyl-isorhamnetin O-hexoside	Flavone C-glycosides	down
pmb0789	Pyridoxine O-glucoside	Vitamins	down		pmb0468	N-formylmethionine	Amino acid derivatives	up		pmb0628	Eriodictiol C-hexosyl-O-hexoside	Flavone C-glycosides	down		pmb0242	Sinapoylcholine	Cholines	up		pmb0622	C-hexosyl-luteolin O-hexoside	Flavone C-glycosides	down
pmb1108	Luteolin 6-C-hexoside 8-C-hexosyl-O-hexoside	Flavone C-glycosides	down		pmb0489	N-hexosyl-p-coumaroyl putrescine	Phenolamides	up		pmb0639	8-C-hexosyl-apigenin O-hexosyl-O-hexoside	Flavone C-glycosides	down		pmb0423	Hydroxy-methoxycinnamate	Hydroxycinnamoyl derivatives	down		pmb0624	6-C-hexosyl-luteolin O-hexoside	Flavone C-glycosides	down
pmb2601	7-hydroxycoumarin-beta-rhamnoside	Coumarins	down		pmb0490	N-p-Coumaroyl putrescine	Phenolamides	up		pmb0644	Luteolin C-hexoside	Flavone C-glycosides	down		pmb0493	N'-p-Coumaroyl agmatine	Phenolamides	up		pmb0628	Eriodictiol C-hexosyl-O-hexoside	Flavone C-glycosides	down
pmb2673	3-(6-Hydroxy-3,4-dioxo-1,5-cyclohexadien-1-yl)-L-alanine	Amino acid derivatives	up		pmb0500	N',N""-p-coumaroyl-feruloyl putrescine	Phenolamides	up		pmb0645	6-C-hexosyl-hesperetin O-hexoside	Flavone C-glycosides	down		pmb0496	N-Feruloyl agmatine	Phenolamides	up		pmb0639	8-C-hexosyl-apigenin O-hexosyl-O-hexoside	Flavone C-glycosides	down
pmb2867	Kynurenic acid O-hexside	Organic acids	up		pmb0501	Agmatine	Phenolamides	up		pmb0652	C-hexosyl-apigenin O-pentoside	Flavone C-glycosides	up		pmb0500	N',N""-p-coumaroyl-feruloyl putrescine	Phenolamides	up		pmb0644	Luteolin C-hexoside	Flavone C-glycosides	down
pmb2954	Luteolin O-hexosyl-O-hexosyl-O-hexoside	Flavone	down		pmb0505	N'-p-Coumaroyl putrescine	Phenolamides	up		pmb0653	di-C,C-hexosyl-apigenin	Flavone C-glycosides	up		pmb0504	N-(4'-O-glycosyl)-feruloyl agmatine	Phenolamides	up		pmb0652	C-hexosyl-apigenin O-pentoside	Flavone C-glycosides	up
pmb2979	Hesperetin O-malonylhexoside	Flavanone	down		pmb0549	Malvidin	Anthocyanins	up		pmb0660	C-hexosyl-luteolin O-p-coumaroylhexoside	Flavone C-glycosides	down		pmb0620	Chrysoeriol 6-C-hexoside 8-C-hexoside-O-hexoside	Flavone C-glycosides	down		pmb0653	di-C,C-hexosyl-apigenin	Flavone C-glycosides	up
pmb4777	4-Hydroxy-7-methoxycoumarin-beta-rhamnoside	Coumarins	down		pmb0620	Chrysoeriol 6-C-hexoside 8-C-hexoside-O-hexoside	Flavone C-glycosides	down		pmb0686	Eriodictyol O-malonylhexoside	Flavanone	up		pmb0621	C-hexosyl-isorhamnetin O-hexoside	Flavone C-glycosides	down		pmb0660	C-hexosyl-luteolin O-p-coumaroylhexoside	Flavone C-glycosides	down
pmc0066	2'-Deoxyinosine-5'-monophosphate	Nucleotide and its derivates	up		pmb0622	C-hexosyl-luteolin O-hexoside	Flavone C-glycosides	down		pmb0696	8-C-hexosyl chrysoeriol O-hexoside	Flavone C-glycosides	down		pmb0622	C-hexosyl-luteolin O-hexoside	Flavone C-glycosides	down		pmb0661	Chrysoeriol C-hexosyl-O-rhamnoside	Flavone C-glycosides	down
pme0075	N-Acetyl-L-glutamic acid	Amino acid derivatives	down		pmb0624	6-C-hexosyl-luteolin O-hexoside	Flavone C-glycosides	down		pmb0732	Tricin 5-O-feruloylhexoside	Flavone	up		pmb0624	6-C-hexosyl-luteolin O-hexoside	Flavone C-glycosides	down		pmb0686	Eriodictyol O-malonylhexoside	Flavanone	up
pme0120	5-Aminovaleric acid	Amino acid derivatives	down		pmb0628	Eriodictiol C-hexosyl-O-hexoside	Flavone C-glycosides	down		pmb0735	Tricin O-glucuronic acid	Flavone	up		pmb0628	Eriodictiol C-hexosyl-O-hexoside	Flavone C-glycosides	down		pmb0732	Tricin 5-O-feruloylhexoside	Flavone	up
pme0144	Methyl indole-3-acetate	Phytohormones	down		pmb0639	8-C-hexosyl-apigenin O-hexosyl-O-hexoside	Flavone C-glycosides	down		pmb0738	Tricin O-sinapoylhexoside	Flavone	up		pmb0644	Luteolin C-hexoside	Flavone C-glycosides	down		pmb0735	Tricin O-glucuronic acid	Flavone	up
pme0220	Methyl jasmonate	Phytohormones	down		pmb0644	Luteolin C-hexoside	Flavone C-glycosides	down		pmb0750	Neochlorogenic acid (5-O-Caffeoylquinic acid)	Quinate and its derivatives	down		pmb0648	Isorhamnetin C-hexoside	Flavone C-glycosides	down		pmb0738	Tricin O-sinapoylhexoside	Flavone	up
pme0243	Glutaric acid	Organic acids	down		pmb0645	6-C-hexosyl-hesperetin O-hexoside	Flavone C-glycosides	down		pmb0758	Anisic acid O-feruloyl hexoside	Others	down		pmb0652	C-hexosyl-apigenin O-pentoside	Flavone C-glycosides	up		pmb0743	Tricin 7-O-β-guaiacylglycerol	Flavonolignan	up
pme0379	Apigenin	Flavone	down		pmb0652	C-hexosyl-apigenin O-pentoside	Flavone C-glycosides	up		pmb0772	N-Cinnamoyl serotonin	Tryptamine derivatives	up		pmb0687	C-hexosyl-apigenin O-cinnamoylhexoside	Flavone C-glycosides	down		pmb0745	Tricin 4'-O-syringyl alcohol	Flavonolignan	down
pme0398	Chlorogenic acid (3-O-Caffeoylquinic acid)	Quinate and its derivatives	up		pmb0653	di-C,C-hexosyl-apigenin	Flavone C-glycosides	up		pmb0774	N-hydroxy tryptamine	Tryptamine derivatives	up		pmb0732	Tricin 5-O-feruloylhexoside	Flavone	up		pmb0746	Tricin 4'-O-β-guaiacylglycerol	Flavonolignan	down
pme1014	Menaquinone (K2)	Vitamins	down		pmb0686	Eriodictyol O-malonylhexoside	Flavanone	up		pmb0789	Pyridoxine O-glucoside	Vitamins	down		pmb0735	Tricin O-glucuronic acid	Flavone	up		pmb0750	Neochlorogenic acid (5-O-Caffeoylquinic acid)	Quinate and its derivatives	down
pme1368	L-Pipecolic acid	Amino acid derivatives	down		pmb0732	Tricin 5-O-feruloylhexoside	Flavone	up		pmb0801	4-Pyridoxic acid O-hexoside	Vitamins	up		pmb0750	Neochlorogenic acid (5-O-Caffeoylquinic acid)	Quinate and its derivatives	down		pmb0758	Anisic acid O-feruloyl hexoside	Others	down
pme1550	Tangeretin	Flavone	down		pmb0735	Tricin O-glucuronic acid	Flavone	up		pmb0829	Phosphoric acid	Organic acids	down		pmb0751	5-O-p-Coumaroyl shikimic acid	Quinate and its derivatives	down		pmb0772	N-Cinnamoyl serotonin	Tryptamine derivatives	up
pme1580	Eriodictyol	Flavanone	up		pmb0738	Tricin O-sinapoylhexoside	Flavone	up		pmb0896	N'-Feruloyl putrescine	Phenolamides	up		pmb0758	Anisic acid O-feruloyl hexoside	Others	down		pmb0785	Isoquinoline	Alkaloids	up
pme1622	Kaempferol 3-O-glucoside (Astragalin)	Flavonol	up		pmb0745	Tricin 4'-O-syringyl alcohol	Flavonolignan	down		pmb0907	N-Feruloyl putrescine	Phenolamides	up		pmb0785	Isoquinoline	Alkaloids	up		pmb0789	Pyridoxine O-glucoside	Vitamins	down
pme1640	sesamolin	Others	down		pmb0758	Anisic acid O-feruloyl hexoside	Others	down		pmb0981	Adenosine 5'-monophosphate	Nucleotide and its derivates	down		pmb0789	Pyridoxine O-glucoside	Vitamins	down		pmb0852	LysoPC 18:2	Lipids_Glycerophospholipids	up
pme1692	Inosine 5'-monophosphate	Nucleotide and its derivates	down		pmb0767	D-erythro-Dihydrosphingosine	Others	up		pmb1108	Luteolin 6-C-hexoside 8-C-hexosyl-O-hexoside	Flavone C-glycosides	down		pmb0864	LysoPE 14:0	Lipids_Glycerophospholipids	up		pmb0874	LysoPE 18:2 (2n isomer)	Lipids_Glycerophospholipids	up
pme1698	Sinapic acid	Hydroxycinnamoyl derivatives	up		pmb0770	N-Feruloyl serotonin	Tryptamine derivatives	up		pmb1283	L-Glutaminyl-L-valyl-L-valyl-L-cysteine	Amino acid derivatives	down		pmb0866	LysoPC 14:0	Lipids_Glycerophospholipids	up		pmb0882	LysoPC 18:1	Lipids_Glycerophospholipids	up
pme1846	D(+)-Glucose	Carbohydrates	up		pmb0771	N-Feruloyl tyramine	Phenolamides	up		pmb1490	Oryzalexin E	Terpenoids	up		pmb0876	LysoPE 16:0	Lipids_Glycerophospholipids	up		pmb0896	N'-Feruloyl putrescine	Phenolamides	up
pme2060	N6-Isopentenyladenine (iP)	Phytohormones	up		pmb0772	N-Cinnamoyl serotonin	Tryptamine derivatives	up		pmb1656	MAG (18:3) isomer4	Lipids_Glycerolipids	up		pmb0883	LysoPE 18:0	Lipids_Glycerophospholipids	up		pmb0907	N-Feruloyl putrescine	Phenolamides	up
pme2602	O-Phospho-L-serine	Amino acid derivatives	up		pmb0785	Isoquinoline	Alkaloids	up		pmb2211	Cocamidopropyl betaine	Others	down		pmb0885	4-oxo-9Z,11Z,13E,15E-octadecatetraenoic acid	Lipids_Fatty acids	up		pmb1108	Luteolin 6-C-hexoside 8-C-hexosyl-O-hexoside	Flavone C-glycosides	down
pme2607	5-Hydroxyindole-3-acetic acid	Indole derivatives	up		pmb0789	Pyridoxine O-glucoside	Vitamins	down		pmb2507	2-Deoxyribose 1-phosphate	Carbohydrates	down		pmb0889	Punicic acid	Lipids_Fatty acids	up		pmb1562	MAG (18:4) isomer3	Lipids_Glycerolipids	up
pme2658	N-Methyltryptamine	Tryptamine derivatives	up		pmb0829	Phosphoric acid	Organic acids	down		pmb2601	7-hydroxycoumarin-beta-rhamnoside	Coumarins	down		pmb0896	N'-Feruloyl putrescine	Phenolamides	up		pmb1605	MAG (18:3) isomer3	Lipids_Glycerolipids	up
pme2761	4-Hydroxy-2-oxoglutaric acid	Organic acids	up		pmb0848	LysoPC 16:1 (2n isomer)	Lipids_Glycerophospholipids	up		pmb2653	D(+)-Melezitose O-rhamnoside	Carbohydrates	up		pmb1283	L-Glutaminyl-L-valyl-L-valyl-L-cysteine	Amino acid derivatives	down		pmb1626	MGMG (18:2) isomer1	Lipids_Glycerolipids	up
pme2770	L-Cystathionine	Amino acid derivatives	up		pmb0863	LysoPC 16:2 (2n isomer)	Lipids_Glycerophospholipids	up		pmb2673	3-(6-Hydroxy-3,4-dioxo-1,5-cyclohexadien-1-yl)-L-alanine	Amino acid derivatives	up		pmb1562	MAG (18:4) isomer3	Lipids_Glycerolipids	up		pmb2221	4-Hydroxysphinganine	Lipids_Fatty acids	down
pme2798	7-Methylxanthine	Nucleotide and its derivates	up		pmb0877	LysoPE 18:1	Lipids_Glycerophospholipids	up		pmb2835	Syringaldehyde	Hydroxycinnamoyl derivatives	up		pmb2221	4-Hydroxysphinganine	Lipids_Fatty acids	down		pmb2222	Phytocassane C	Terpenoids	down
pme2901	1-O-Caffeoyl quinic acid	Quinate and its derivatives	up		pmb0882	LysoPC 18:1	Lipids_Glycerophospholipids	up		pmb2867	Kynurenic acid O-hexside	Organic acids	up		pmb2222	Phytocassane C	Terpenoids	down		pmb2388	LysoPC 18:0 (2n isomer)	Lipids_Glycerophospholipids	up
pme2984	Isosakuranetin-7-neohesperidoside (Poncirin)	Flavanone	down		pmb0883	LysoPE 18:0	Lipids_Glycerophospholipids	up		pmb2936	Disinapoyl hexoside	Hydroxycinnamoyl derivatives	up		pmb2319	LysoPC 15:0	Lipids_Glycerophospholipids	up		pmb2444	MAG (18:3) isomer1	Lipids_Glycerolipids	up
pme3034	ethylmalonate	Organic acids	down		pmb0907	N-Feruloyl putrescine	Phenolamides	up		pmb2954	Luteolin O-hexosyl-O-hexosyl-O-hexoside	Flavone	down		pmb2325	MAG (18:3) isomer2	Lipids_Glycerolipids	down		pmb2601	7-hydroxycoumarin-beta-rhamnoside	Coumarins	down
pme3184	2'-Deoxyadenosine-5'-monophosphate	Nucleotide and its derivates	down		pmb1108	Luteolin 6-C-hexoside 8-C-hexosyl-O-hexoside	Flavone C-glycosides	down		pmb2979	Hesperetin O-malonylhexoside	Flavanone	down		pmb2383	MGMG (18:2) isomer2	Lipids_Glycerolipids	down		pmb2620	3,4-Dimethoxycinnamic acid	Hydroxycinnamoyl derivatives	up
pme3961	Deoxyadenosine	Nucleotide and its derivates	down		pmb1490	Oryzalexin E	Terpenoids	up		pmb3007	Chrysoeriol O-glucuronic acid	Flavone	up		pmb2406	LysoPC 17:0	Lipids_Glycerophospholipids	up		pmb2654	Anthranilate O-hexosyl-O-hexoside	Benzoic acid derivatives	up
					pmb1574	Octadecadien-6-ynoic acid	Lipids_Fatty acids	up		pmb3053	Tricin O-eudesmic acid	Flavone	down		pmb2601	7-hydroxycoumarin-beta-rhamnoside	Coumarins	down		pmb2673	3-(6-Hydroxy-3,4-dioxo-1,5-cyclohexadien-1-yl)-L-alanine	Amino acid derivatives	up
					pmb1587	4-Hydroxy-3,5-diisopropylbenzaldehyde	Benzoic acid derivatives	down		pmb3093	6,7-dihydroxycoumarin 7-O-quinic acid	Coumarins	down		pmb2620	3,4-Dimethoxycinnamic acid	Hydroxycinnamoyl derivatives	up		pmb2791	9-HpOTrE	Lipids_Fatty acids	up
					pmb1605	MAG (18:3) isomer3	Lipids_Glycerolipids	up		pmb3094	Esculetin O-quinacyl esculetin O-quinic acid	Coumarins	down		pmb2673	3-(6-Hydroxy-3,4-dioxo-1,5-cyclohexadien-1-yl)-L-alanine	Amino acid derivatives	up		pmb2795	4-Methoxycinnamic acid	Hydroxycinnamoyl derivatives	up
					pmb1626	MGMG (18:2) isomer1	Lipids_Glycerolipids	up		pmb3374	N-p-Coumaroyl hydroxydehydroagmatine	Phenolamides	up		pmb2778	9,10-EODE	Lipids_Fatty acids	up		pmb2867	Kynurenic acid O-hexside	Organic acids	up
					pmb2211	Cocamidopropyl betaine	Others	down		pmb3894	Di-O-methylquercetin	Flavonol	up		pmb2786	9-HOTrE	Lipids_Fatty acids	up		pmb2979	Hesperetin O-malonylhexoside	Flavanone	down
					pmb2383	MGMG (18:2) isomer2	Lipids_Glycerolipids	up		pmb4344	Guanosine 5'-monophosphate	Nucleotide and its derivates	down		pmb2791	9-HpOTrE	Lipids_Fatty acids	up		pmb2984	Acetyl-eriodictyol O-hexoside	Flavone	down
					pmb2388	LysoPC 18:0 (2n isomer)	Lipids_Glycerophospholipids	up		pmb4777	4-Hydroxy-7-methoxycoumarin-beta-rhamnoside	Coumarins	down		pmb2795	4-Methoxycinnamic acid	Hydroxycinnamoyl derivatives	up		pmb3007	Chrysoeriol O-glucuronic acid	Flavone	up
					pmb2467	α-Linolenic acid	Lipids_Fatty acids	up		pmc0066	2'-Deoxyinosine-5'-monophosphate	Nucleotide and its derivates	down		pmb2804	13-HPODE	Lipids_Fatty acids	up		pmb3023	Eriodictyol C-hexoside	Flavone C-glycosides	down
					pmb2507	2-Deoxyribose 1-phosphate	Carbohydrates	down		pmc0281	Adenosine O-ribose	Nucleotide and its derivates	up		pmb2835	Syringaldehyde	Hydroxycinnamoyl derivatives	up		pmb3042	Tricin 5-O-hexoside	Flavone	down
					pmb2601	7-hydroxycoumarin-beta-rhamnoside	Coumarins	down		pme0025	L-Kynurenine	Amino acid derivatives	up		pmb2867	Kynurenic acid O-hexside	Organic acids	up		pmb3049	Tricin 4'-O-(syringyl alcohol) ether 7-O-hexoside	Flavonolignan	down
					pmb2620	3,4-Dimethoxycinnamic acid	Hydroxycinnamoyl derivatives	up		pme0109	(-)-3-(3,4-Dihydroxyphenyl)-2-methylalanine	Amino acid derivatives	up		pmb2928	Gallic acid O-Hexoside	Benzoic acid derivatives	down		pmb3053	Tricin O-eudesmic acid	Flavone	down
					pmb2657	Argininosuccinate	Organic acids	down		pme0151	Dihydrouracil	Nucleotide and its derivates	up		pmb2979	Hesperetin O-malonylhexoside	Flavanone	down		pmb3068	1-O-p-Coumaroyl quinic acid	Quinate and its derivatives	down
					pmb2673	3-(6-Hydroxy-3,4-dioxo-1,5-cyclohexadien-1-yl)-L-alanine	Amino acid derivatives	up		pme0239	2–furanoic acid	Organic acids	down		pmb3007	Chrysoeriol O-glucuronic acid	Flavone	up		pmb3074	3-O-p-Coumaroyl quinic acid	Quinate and its derivatives	down
					pmb2786	9-HOTrE	Lipids_Fatty acids	up		pme0309	Methyl gallate	Benzoic acid derivatives	up		pmb3023	Eriodictyol C-hexoside	Flavone C-glycosides	down		pmb3093	6,7-dihydroxycoumarin 7-O-quinic acid	Coumarins	down
					pmb2787	9-KODE	Lipids_Fatty acids	up		pme0364	Chrysoeriol	Flavone	down		pmb3093	6,7-dihydroxycoumarin 7-O-quinic acid	Coumarins	down		pmb3094	Esculetin O-quinacyl esculetin O-quinic acid	Coumarins	down
					pmb2791	9-HpOTrE	Lipids_Fatty acids	up		pme0398	Chlorogenic acid (3-O-Caffeoylquinic acid)	Quinate and its derivatives	down		pmb3094	Esculetin O-quinacyl esculetin O-quinic acid	Coumarins	down		pmb4777	4-Hydroxy-7-methoxycoumarin-beta-rhamnoside	Coumarins	down
					pmb2867	Kynurenic acid O-hexside	Organic acids	up		pme0491	6-hydroxynicotinic acid	Nicotinic acid derivatives	up		pmb3101	2-Isopropylmalate	Organic acids	up		pmc0960	LysoPC 20:4	Lipids_Glycerophospholipids	up
					pmb2893	N-p-Coumaroyl hydroxyagmatine	Phenolamides	up		pme1261	Pantothenol	Alcohols and polyols	down		pmb3264	Glutathione oxidized	Amino acid derivatives	down		pmd0130	LysoPC 14:0 (2n isomer)	Lipids_Glycerophospholipids	up
					pmb2936	Disinapoyl hexoside	Hydroxycinnamoyl derivatives	up		pme1313	N'-Formylkynurenine	Amino acid derivatives	up		pmb3649	L-Cysteinyl-L-leucylglycyl-L-alanylglycylglycyl-L-alanylglycyl-L-cysteine	Amino acid derivatives	down		pmd0132	LysoPC 16:0 (2n isomer)	Lipids_Glycerophospholipids	up
					pmb2954	Luteolin O-hexosyl-O-hexosyl-O-hexoside	Flavone	down		pme1373	2'-Deoxycytidine-5'-monophosphate	Nucleotide and its derivates	down		pmb3894	Di-O-methylquercetin	Flavonol	up		pmd0136	LysoPC 18:0	Lipids_Glycerophospholipids	up
					pmb2979	Hesperetin O-malonylhexoside	Flavanone	down		pme1383	Pyridoxine	Vitamins	up		pmb4777	4-Hydroxy-7-methoxycoumarin-beta-rhamnoside	Coumarins	down		pmd0145	LysoPC 20:1	Lipids_Glycerophospholipids	up
					pmb3007	Chrysoeriol O-glucuronic acid	Flavone	up		pme1474	5'-Deoxy-5'-(methylthio)adenosine	Nucleotide and its derivates	down		pmd0130	LysoPC 14:0 (2n isomer)	Lipids_Glycerophospholipids	up		pmd0160	LysoPE 16:0 (2n isomer)	Lipids_Glycerophospholipids	up
					pmb3075	3-O-p-Coumaroyl shikimic acid	Quinate and its derivatives	up		pme1600	7-O-Methyleriodictyol	Flavanone	up		pmd0136	LysoPC 18:0	Lipids_Glycerophospholipids	up		pme0001	Hesperetin 7-O-neohesperidoside (Neohesperidin)	Flavanone	down
					pmb3093	6,7-dihydroxycoumarin 7-O-quinic acid	Coumarins	down		pme1692	Inosine 5'-monophosphate	Nucleotide and its derivates	down		pmd0144	LysoPC 20:1 (2n isomer)	Lipids_Glycerophospholipids	up		pme0004	L-Homocitrulline	Amino acids	down
					pmb3132	LysoPE 18:1 (2n isomer)	Lipids_Glycerophospholipids	up		pme1698	Sinapic acid	Hydroxycinnamoyl derivatives	down		pmd0145	LysoPC 20:1	Lipids_Glycerophospholipids	up		pme0007	L-Citrulline	Amino acids	up
					pmb3374	N-p-Coumaroyl hydroxydehydroagmatine	Phenolamides	up		pme2024	serotonin	Tryptamine derivatives	up		pmd0158	LysoPE 14:0 (2n isomer)	Lipids_Glycerophospholipids	up		pme0026	L-(+)-Lysine	Amino acids	down
					pmb3649	L-Cysteinyl-L-leucylglycyl-L-alanylglycylglycyl-L-alanylglycyl-L-cysteine	Amino acid derivatives	down		pme2111	L-ascorbate	Vitamins	down		pmd0160	LysoPE 16:0 (2n isomer)	Lipids_Glycerophospholipids	up		pme0109	(-)-3-(3,4-Dihydroxyphenyl)-2-methylalanine	Amino acid derivatives	up
					pmb4777	4-Hydroxy-7-methoxycoumarin-beta-rhamnoside	Coumarins	down		pme2278	Guanosine monophosphate	Nucleotide and its derivates	down		pme0120	5-Aminovaleric acid	Amino acid derivatives	down		pme0120	5-Aminovaleric acid	Amino acid derivatives	down
					pmc0066	2'-Deoxyinosine-5'-monophosphate	Nucleotide and its derivates	up		pme2321	Hesperetin	Flavanone	up		pme0144	Methyl indole-3-acetate	Phytohormones	up		pme0122	N6-Acetyl-L-lysine	Amino acid derivatives	down
					pmc0281	Adenosine O-ribose	Nucleotide and its derivates	up		pme2457	Luteolin 7-O-glucoside (Cynaroside)	Flavone	down		pme0151	Dihydrouracil	Nucleotide and its derivates	up		pme0144	Methyl indole-3-acetate	Phytohormones	up
					pmc0960	LysoPC 20:4	Lipids_Glycerophospholipids	up		pme2596	4-Pyridoxic acid	Pyridine derivatives	up		pme0220	Methyl jasmonate	Phytohormones	down		pme0151	Dihydrouracil	Nucleotide and its derivates	up
					pmd0132	LysoPC 16:0 (2n isomer)	Lipids_Glycerophospholipids	up		pme2602	O-Phospho-L-serine	Amino acid derivatives	down		pme0230	Adenosine	Nucleotide and its derivates	up		pme0193	L-Glutamine	Amino acids	down
					pmd0136	LysoPC 18:0	Lipids_Glycerophospholipids	up		pme2607	5-Hydroxyindole-3-acetic acid	Indole derivatives	up		pme0240	Benzoic acid	Benzoic acid derivatives	up		pme0245	Adipic acid	Organic acids	down
					pmd0144	LysoPC 20:1 (2n isomer)	Lipids_Glycerophospholipids	up		pme2651	NADP	Others	down		pme0249	Azelaic acid	Organic acids	up		pme0272	Benzoylformic acid	Organic acids	up
					pmd0160	LysoPE 16:0 (2n isomer)	Lipids_Glycerophospholipids	up		pme2658	N-Methyltryptamine	Tryptamine derivatives	up		pme0250	Azelaic Acid	Organic acids	up		pme0295	4-Acetamidobutyric acid	Organic acids	up
					pme0042	L-(+)-Arginine	Amino acids	down		pme2836	5-Hydroxytryptophol	Indole derivatives	up		pme0272	Benzoylformic acid	Organic acids	up		pme0299	Cinnamic acid	Hydroxycinnamoyl derivatives	up
					pme0109	(-)-3-(3,4-Dihydroxyphenyl)-2-methylalanine	Amino acid derivatives	up		pme2901	1-O-Caffeoyl quinic acid	Quinate and its derivatives	down		pme0299	Cinnamic acid	Hydroxycinnamoyl derivatives	up		pme0305	Ferulic acid	Hydroxycinnamoyl derivatives	up
					pme0113	γ-Glu-Cys	Amino acid derivatives	down		pme3184	2'-Deoxyadenosine-5'-monophosphate	Nucleotide and its derivates	down		pme0398	Chlorogenic acid (3-O-Caffeoylquinic acid)	Quinate and its derivatives	down		pme0330	Naringenin 7-O-neohesperidoside (Naringin)	Flavanone	down
					pme0120	5-Aminovaleric acid	Amino acid derivatives	down		pme3188	Uridine 5'-monophosphate	Nucleotide and its derivates	down		pme0418	3-(4-Hydroxyphenyl)propionic acid	Hydroxycinnamoyl derivatives	up		pme0364	Chrysoeriol	Flavone	down
					pme0122	N6-Acetyl-L-lysine	Amino acid derivatives	down		pme3268	Kaempferol 3-O-galactoside (Trifolin)	Flavonol	down		pme0428	3,4,5-Trimethoxycinnamic acid	Hydroxycinnamoyl derivatives	up		pme0398	Chlorogenic acid (3-O-Caffeoylquinic acid)	Quinate and its derivatives	down
					pme0151	Dihydrouracil	Nucleotide and its derivates	up		pme3349	8-Hydroxy-2-deoxyguanosine	Nucleotide and its derivates	up		pme0543	Indole-5-carboxylic acid	Indole derivatives	up		pme0423	3-Hydroxy-4-methoxycinnamic acid	Hydroxycinnamoyl derivatives	up
					pme0243	Glutaric acid	Organic acids	down		pme3440	Butein	Flavanone	up		pme1090	Glutathione reduced form	Amino acid derivatives	down		pme0428	3,4,5-Trimethoxycinnamic acid	Hydroxycinnamoyl derivatives	up
					pme0267	2-Methylsuccinic acid	Organic acids	up		pme3461	Homoeriodictyol	Flavanone	up		pme1218	2-Picolinic acid	Organic acids	up		pme1090	Glutathione reduced form	Amino acid derivatives	down
					pme0286	2-Hydroxyisocaproic acid	Organic acids	down							pme1261	Pantothenol	Alcohols and polyols	down		pme1173	Allopurinol	Others	up
					pme0299	Cinnamic acid	Hydroxycinnamoyl derivatives	up							pme1283	S-(5'-Adenosy)-L-homocysteine	Amino acid derivatives	up		pme1294	Xanthosine	Nucleotide and its derivates	up
					pme0496	Nicotinic acid	Nicotinic acid derivatives	up							pme1313	N'-Formylkynurenine	Amino acid derivatives	up		pme1313	N'-Formylkynurenine	Amino acid derivatives	up
					pme1090	Glutathione reduced form	Amino acid derivatives	down							pme1383	Pyridoxine	Vitamins	up		pme1373	2'-Deoxycytidine-5'-monophosphate	Nucleotide and its derivates	down
					pme1119	Inosine	Nucleotide and its derivates	down							pme1399	Xanthohumol	Flavanone	down		pme1383	Pyridoxine	Vitamins	up
					pme1218	2-Picolinic acid	Organic acids	up							pme1436	p-Coumaric acid	Hydroxycinnamoyl derivatives	up		pme1640	sesamolin	Others	down
					pme1225	5-Hydroxy-L-tryptophan	Amino acid derivatives	up							pme1580	Eriodictyol	Flavanone	down		pme1651	Indole 3-acetic acid (IAA)	Phytohormones	up
					pme1373	2'-Deoxycytidine-5'-monophosphate	Nucleotide and its derivates	down							pme1651	Indole 3-acetic acid (IAA)	Phytohormones	up		pme1709	Nicotinic Acid Methyl Ester (Methyl Nicotinate)	Vitamins	up
					pme1378	1-Methyladenosine	Nucleotide and its derivates	up							pme1709	Nicotinic Acid Methyl Ester (Methyl Nicotinate)	Vitamins	up		pme1851	Creatine	Organic acids	down
					pme1383	Pyridoxine	Vitamins	up							pme1824	Protocatechuic acid	Catechin derivatives	down		pme2111	L-ascorbate	Vitamins	down
					pme1436	p-Coumaric acid	Hydroxycinnamoyl derivatives	up							pme1846	D(+)-Glucose	Carbohydrates	up		pme2241	Citraconic acid	Organic acids	down
					pme1474	5'-Deoxy-5'-(methylthio)adenosine	Nucleotide and its derivates	down							pme2277	3-Aminosalicylic acid	Organic acids	up		pme2457	Luteolin 7-O-glucoside (Cynaroside)	Flavone	down
					pme1646	Pinoresinol	Hydroxycinnamoyl derivatives	up							pme2541	α-Hydroxyisobutyric acid	Organic acids	up		pme2566	(5-L-Glutamyl)-L-amino acid	Amino acid derivatives	up
					pme1657	Salicylic acid (SA)	Phytohormones	up							pme2589	Oxoadipic acid	Organic acids	up		pme2652	(R)-lipoic acid	Organic acids	up
					pme1709	Nicotinic Acid Methyl Ester (Methyl Nicotinate)	Vitamins	up							pme2602	O-Phospho-L-serine	Amino acid derivatives	up		pme2693	N-Acetylputrescine	Phenolamides	up
					pme1712	L-Saccharopine	Amino acid derivatives	down							pme2607	5-Hydroxyindole-3-acetic acid	Indole derivatives	down		pme2720	Indole-3-carboxaldehyde	Indole derivatives	up
					pme2278	Guanosine monophosphate	Nucleotide and its derivates	down							pme2720	Indole-3-carboxaldehyde	Indole derivatives	up		pme2830	O-Phosphorylethanolamine	Others	up
					pme2527	L(+)-Ornithine	Amino acids	up							pme2758	4-Hydroxy-L-glutamic acid	Amino acid derivatives	up		pme2836	5-Hydroxytryptophol	Indole derivatives	up
					pme2596	4-Pyridoxic acid	Pyridine derivatives	up							pme2761	4-Hydroxy-2-oxoglutaric acid	Organic acids	up		pme2901	1-O-Caffeoyl quinic acid	Quinate and its derivatives	down
					pme2607	5-Hydroxyindole-3-acetic acid	Indole derivatives	up							pme2770	L-Cystathionine	Amino acid derivatives	up		pme2949	Hesperetin 7-rutinoside (Hesperidin)	Flavanone	down
					pme2658	N-Methyltryptamine	Tryptamine derivatives	up							pme2901	1-O-Caffeoyl quinic acid	Quinate and its derivatives	down		pme2984	Isosakuranetin-7-neohesperidoside (Poncirin)	Flavanone	down
					pme2693	N-Acetylputrescine	Phenolamides	up							pme2903	4-Hydroxybenzoic acid	Organic acids	up		pme3184	2'-Deoxyadenosine-5'-monophosphate	Nucleotide and its derivates	down
					pme2798	7-Methylxanthine	Nucleotide and its derivates	up							pme2996	4-Hydroxycoumarin	Coumarins	up		pme3268	Kaempferol 3-O-galactoside (Trifolin)	Flavonol	down
					pme2836	5-Hydroxytryptophol	Indole derivatives	up							pme3064	GIBBERELLIN A9	Phytohormones	up		pme3440	Butein	Flavanone	up
					pme2914	3-Hydroxy-3-methylpentane-1,5-dioic acid	Amino acid derivatives	down							pme3083	2-(Formylamino)benzoic acid	Organic acids	up		pme3478	Pantetheine	Vitamins	down
					pme3034	ethylmalonate	Organic acids	down							pme3154	(Rs)-Mevalonic acid	Organic acids	down		pme3576	Anthranilic acid	Benzoic acid derivatives	up
					pme3140	6-Hydroxy-4-methylcoumarin	Coumarins	up							pme3184	2'-Deoxyadenosine-5'-monophosphate	Nucleotide and its derivates	down
					pme3174	Cytidine 5'-monophosphate (Cytidylic acid)	Nucleotide and its derivates	down							pme3305	p-Coumaryl alcohol	Hydroxycinnamoyl derivatives	down
					pme3184	2'-Deoxyadenosine-5'-monophosphate	Nucleotide and its derivates	down							pme3367	6-MethylCoumarin	Coumarins	down
					pme3188	Uridine 5'-monophosphate	Nucleotide and its derivates	down							pme3440	Butein	Flavanone	up
					pme3369	Rhamnetin (7-O-methxyl quercetin)	Flavonol	up							pme3478	Pantetheine	Vitamins	down
					pme3440	Butein	Flavanone	up							pme3576	Anthranilic acid	Benzoic acid derivatives	up
															pme3965	2-(dimethylamino)guanosine	Nucleotide and its derivates	up
